# Supplementary material for: Multimodal (Bio)Markers and Risk of Obesity – A Comprehensive Scoping Review
Source: Adv Nutr. 2025 Dec 24;17(2):100579. doi: 10.1016/j.advnut.2025.100579 (PMC12907118; doi:10.1016/j.advnut.2025.100579)
Supplement: multimedia component 1 [file mmc1.xlsx]

## Sheet: Farhad Vahid
Supplementary Table 2 - overview of studies included in the scoping review.
Groups*	Author	Year	Title	Study design	Location	Sample size	Population	Demographics	Inclusion-criteria	Exclusion-criteria	Subjects-characteristics	Components	Key findings	Description of intervention/exposure	Exposure measurment	Intervention/exposure duration	Outcomes/endpoint	Outcomes/Endpoint measurements	Type of findings	URLs
4	Zou, H.; Wang, D.; Ren, H.; Cai, K.; Chen, P.; Fang, C.; Shi, Z.; Zhang, P.; Wang, J.; Yang, H.; Zhong, H.	2020	Effect of Caloric Restriction on BMI, Gut Microbiota, and Blood Amino Acid Levels in Non-Obese Adults	uncontrolled longitudinal study	China	41	adults	both	recruited volunteers had to meet all of the following criteria-(1) no antibiotics intake in the previous 2 months; (2) no prebiotic or probiotic supplement intake in the previous 2 months; (3) not have hypertension, diabetes mellitus, gastrointestinal disease, and other severe autoimmune diseases; (4) regular eating and lifestyle patterns; and (5) no international travel in the previous 3 months.	NS	non-obese healthy volunteers	diet, omics	significant	calorie restriction (CR) diet	shotgun metagenomic sequencing	3 weeks	BMI loss ratio	anthropometrics	changes	https://www.mdpi.com/2072-6643/12/3/631
3	Zempo-Miyaki, Asako; Kumagai, Hiroshi; Yoshikawa, Toru; Myoenzono, Kanae; So, Rina; Otsuki, Takeshi; Tanaka, Kiyoji; Maeda, Seiji	2019	Pentraxin 3 increases in adult overweight and obese men after weight loss by dietary modification with exercise training	intervention	Japan	48	adults	men	NS	NS	All participants had no apparent cardiovascular disease, and no participant was taking any medications for hypertension and diabetes mellitus.	diet, PA, traditional markers	significant	a) low-calorie diet intervention and eating behaviors, b) a 12week exercise-training program by either walking or jogging for 40–60 min each session (3 days/week)	a) three day weighed dietary records, as well as dietary recall interviews b) uniaxial accelerometer	12 weeks	BMI	anthropometric	associations	https://cdnsciencepub.com/doi/abs/10.1139/apnm-2018-0214
5	Zec, M. M.; Krga, I.; Stojković, L.; Živković, M.; Pokimica, B.; Stanković, A.; Glibetic, M.	2021	Is there a fads2-modulated link between long-chain polyunsaturated fatty acids in plasma phospholipids and polyphenol intake in adult subjects who are overweight?	parallel, three-arm, placebo-controlled, interventional study	Serbia	62	adults	both	study included men and women, aged between 28 and 56 years, at low CVD risk is defined as the presence of at least one of the following: BMI ≥ 25 kg/m2, central obesity (waist circumference ≥80 cm for women and ≥94 cm for men) and blood pressure above optimal values (systolic/diastolic blood pressure > 120/80 mg Hg).	Exclusion criteria included clinical signs and symptoms of CVD and other chronic or acute diseases, smoking, pregnancy, lactation, use of medications, supplements, allergy or intolerance to berries or Aronia juice components, and blood donations within the previous 4 months	healthy	diet, genetics	significant	polyphenol-rich Aronia juice	repeated 24-hour dietary recalls for two non-consecutive days	4 weeks	BMI	anthropometrics	changes, associations	https://www.mdpi.com/2072-6643/13/2/296
8	Yuan, C.; Wang, J.; Zhang, W.; Yi, H.; Shu, B.; Li, C.; Liang, Q.; Liang, D.; Chen, B.; Xie, X.; Lin, X.; Wei, X.; Wang, H.; Chen, P.; Huang, C.; Xu, H.; Sun, Y.; Zhao, Y.; Shi, Q.; Tang, D.; Wang, Y.	2023	Effects of obesity with reduced 25(OH)D levels on bone health in elderly Chinese people: a nationwide cross-sectional study	representative cross-sectional analysis	China	4124	adults, elderly	both	NS	NS	osteoporosis	genetics, traditional markers	significant	25(OH)D levels	a) interviewer-administrator paper questionnaire, b) HPLC, c) genotyping methods, d) gene locus single nucleotide polymorphisms (SNPs).	NA	BMI	anthropometrics, DEXA	change, association	https://www.frontiersin.org/journals/immunology/articles/10.3389/fimmu.2023.1162175/full
3	Yaskolka Meir, A.; Keller, M.; Bernhart, S. H.; Rinott, E.; Tsaban, G.; Zelicha, H.; Kaplan, A.; Schwarzfuchs, D.; Shelef, I.; Gepner, Y.; Li, J.; Lin, Y.; Blüher, M.; Ceglarek, U.; Stumvoll, M.; Stadler, P. F.; Stampfer, M. J.; Kovacs, P.; Liang, L.; Shai, I.	2021	Lifestyle weight-loss intervention may attenuate methylation aging: the CENTRAL MRI randomized controlled trial	randomized controlled trial	Israel	120	adults	both	NS	NS	healthy	diet, PA, omics	non-significant	a) hypocaloric diets, b) moderate physical activity intervention, mostly (80%) aerobic.	a) genome‑wide DNA methylation, b) methylation level at 240 specific CpGs sites	2 years	BMI, WC, abdominal fat depots (VAT, DSAT, SSAT), IHF% acquisition	MRI, anthropometrics	association	https://link.springer.com/article/10.1186/s13148-021-01038-0
1	Yadav, R.; Yadav, R. K.; Khadgawat, R.; Pandey, R. M.	2019	Comparative efficacy of a 12 week yoga-based lifestyle intervention and dietary intervention on adipokines, inflammation, and oxidative stress in adults with metabolic syndrome: a randomized controlled trial	parallel, two-arm randomized controlled trial	India	260	adults	both	had to have three or more of the following: (a) waist circumference (WC) of ≥90 cm in males, ≥80 cm in females (for Asians); (b) elevated triglycerides (TG) of ≥150 mg/dL or drug treatment for elevated TG; (c) reduced high-density lipoprotein cholesterol (HDL-C) of <40 mg/dL in males, <50 mg/dL in females or drug treatment for reduced HDL-C; (d) elevated systolic blood pressure (SBP)/diastolic bl…	exclusion criteria: inability to participate in a regular physical activity, substantial weight loss in last 12 months, regular practice of yoga for last 6 months, uncontrolled T2DM and/ or hypertension, serious psychiatric disorders, regular use of nonsteroidal anti-inflammatory drugs, history of current heavy alcohol consumption and smoking, pregnant and nursing women, and women planning for pr…	diagnosed with MetS	diet, PA, mental	significant	a) yogic practices, b) individualized diet plan: The recommended diet included 50%–60% carbohydrate, less than 30 percent total fat, less than 10 percent saturated fat, 10%–15% monounsaturated fat, 5%–8% polyunsaturated fat, cholesterol <200–300 mg/day, protein 10%–15%, dietary fiber 25–40 gm/day, and salt intake <5 gm/day.	To ensure adherence to the intervention, participants were provided with written individualized sample menu plan along with general dietary advice and were provided counseling during the follow-up visit. YBLI group participants were additionally provided with written instruction manual for yogic practices and were offered yoga practice session during study follow-up visits.	12 weeks	BMI	anthropometric	associations, change	https://academic.oup.com/tbm/article-abstract/9/4/594/5055239
7	Xu, S.; Thompson, W.; Kerr, J.; Godbole, S.; Sears, D. D.; Patterson, R.; Natarajan, L.	2018	Modeling interrelationships between health behaviors in overweight breast cancer survivors: Applying Bayesian networks	secondary data analysis of a clinical trial	US	333	adults	women	were postmenopausal at cancer diagnosis, were either overweight or obese at study entry, and had completed primary breast cancer treatment (surgery with or without chemotherapy and radiation)	NS	breast cancer survivors	PA, mental	significant	NS	a) PA and sedentary behavior (SB) were determined by objective 7-day, minute-level triaxial accelerometer counts, b) self-report or questionnaires, c) Sleep quality was evaluated based on the PROMIS scale.	NS	BMI	anthropometrics	correlation	https://journals.plos.org/plosone/article?id=10.1371/journal.pone.0202923
5	Xenos, K.; Papasavva, M.; Raptis, A.; Katsarou, M. S.; Drakoulis, N.	2022	Vitamin D Supplementation and Genetic Polymorphisms Impact on Weight Loss Diet Outcomes in Caucasians: A Randomized Double-Blind Placebo-Controlled Clinical Study	randomized double-blind, placebo-controlled clinical study	Greece	125	adults	both	The project included overweight and obese (BMI > 25 kg/m2) Southeastern European Caucasians with vitamin D deficiency (serum 25(OH)D3 <20 ng/ml) or insufficiency (serum 25(OH)D3 = 20–30 ng/ml)	Exclusion criteria were pregnancy and lactation; being a professional athlete; participation in weight loss diet intervention 3 months before the study; taking medications, e.g., Hydroxychloroquine and Cholestyramine that could influence D absorption; diabetes mellitus and other pathologies besides obesity and having increased sun exposure lifestyle.	overweight and obese	diet, genetics	significant	a) weight loss program (daily caloric restriction of 600 kcal less than the total energy expenditure) and vitamin D3, b) genotype distribution frequencies of VDR, ADRA2A, ADRB1, ADRB2, ADRB3 gene polymorphisms.	NA	12 weeks	BMI	anthropometrics	associations, changes	https://www.frontiersin.org/articles/10.3389/fmed.2022.811326/full?trk=public_post_main-feed-card_feed-article-content
3	Wood, R. J.; Gregory, S. M.; Sawyer, J.; Milch, C. M.; Matthews, T. D.; Headley, S. A. E.	2012	Preservation of fat-free mass after two distinct weight loss diets with and without progressive resistance exercise	randomized clinical trial	US	42	adults, elderly	men	participate with MetS: the revised NCEP ATP III diagnostic criteria were used to determine the presence of metabolic syndrome.	Exclusion criteria were: Weight loss of ‡5lb in the previous 6 months, adherence to either a LFD or CRD in the previous 6 months, presence of cardiovascular disease, thyroid disease, diabetes mellitus or cancer, history of gout, or presence of a musculoskeletal pathology. Participants taking lipid-lowering medications were allowed to participate as long as their dosage had not changed in the prev…	metabolic syndrome	diet, PA, traditional markers	significant	a) low-fat diet (<30% of energy from fat, with <10% from saturated fat, and were instructed to consume <300mg/day of dietary cholesterol), an energy intake goal of 1800kcal/day, b) progressive resistance exercise (strength-training program three times per week); for the first 6 weeks, each training session consisted of a standard warm-up, followed by one set of 10–15 repetitions of the following …	A 3-day diet record (2 weekdays and 1 weekend day) was completed at baseline (habitual diet), week 1, week 6, and week 12.	12 weeks	fat-free mass (FFM), BMI	anthropometrics, Tanita BC-418 Segmental Body Composition Analyzer/Scale.	changes	https://www.liebertpub.com/doi/abs/10.1089/met.2011.0104
2	Weiss, L.; Quint, E.; Leto, C.; Vaughn, I.; Redrovan, A.; Fernandes, M.; Lamourt, K.; Edgar, C.; Reso, A.	2021	Evaluation of an Integrated Health Promotion Program for a low-income urban population: Findings and lessons learned	multicomponent pilot program	US	103	adults	both	NS	NS	low-income individuals with, or at risk for, hypertension, diabetes, and/or overweight	diet, PA	non significant	a) nutrition talks, cooking classes, b) Subsidized farm shares, c) consultations with a nurse and a CHW, covering topics that included nutrition, health promotion, chronic disease management, health care access, and social determinants of health, d) PA: Yoga, Zumba classes, and strength-training classes.	NS	4 months	BMI	anthropometrics	change	https://onlinelibrary.wiley.com/doi/full/10.1111/phn.12839
2	Weiss, E. P.; Reeds, D. N.; Ezekiel, U. R.; Albert, S. G.; Villareal, D. T.	2017	Circulating cytokines as determinants of weight loss-induced improvements in insulin sensitivity	randomized intervention	US	52	adults	both	Eligible participants were overweight (BMI 25.0–29.9 kg/m2 ) and weight stable (<3% weight change over 6 months), 45–65 year of age, and did not exercise regularly (defined as ≥20 min/session and ≥3 d/wk).	A medical screening, including ECG stress test, was used to identify and exclude individuals with major chronic diseases and conditions that would be contraindicated and/or interfere with exercise. Use of medications to control blood glucose was exclusionary. For other medications, stable dosages were required for ≥6 months prior to baseline testing and the participants were advised to maintain s…	healthy men and postmenopausal women	diet, PA	non significant	a) calorie restriction (to reduce energy intake by 20%), b) exercise (to increase total energy expenditure by 20%).	NA	3-6 months	weight loss and body composition	DEXA, anthropometrics	change	https://link.springer.com/article/10.1007/s12020-016-1093-4
1	Weimann, A.; Fischer, M.; Oberänder, N.; Prodehl, G.; Weber, N.; Andrä, M.; Krug, J.; Wallstabe, I.; Schiefke, I.; Bischoff, S. C.	2019	Willing to go the extra mile: Prospective evaluation of an intensified non-surgical treatment for patients with morbid obesity	intensified multi-modal intervention program	Germany	206	adults	both	The inclusion criteria comprised of an age between 18 and 70 years, a BMI > 35 kg/m2 with associated comorbidities, or a BMI > 40 m2, without any comorbidities.	Exclusion criteria were bedridden status, cardiac or pulmonary insufficiency class III/IV according to the New York Heart Association, malignant disease, pregnancy or lactation, or a binge eating disorder. Patients with severe, unstable, or untreated mental disorders such as mood disorders, personality disorders, and substance-related disorders were also declined and referred to psychiatric treat…	morbidly obese patients	diet, PA, mental	significant	very low-calorie diet (VLCD, 800 kcal per day)	functional exercise capacity (6-min walk test), and physical working capacity, cognitive behavioral therapy	12 months intervention + 24 months follow-up	weight loss, BMI	anthropometrics	change	https://www.sciencedirect.com/science/article/pii/S026156141831238X
1	Weigensberg, M. J.; Lane, C. J.; Ávila, Q.; Konersman, K.; Ventura, E.; Adam, T.; Shoar, Z.; Goran, M. I.; Spruijt-Metz, D.	2014	Imagine HEALTH: results from a randomized pilot lifestyle intervention for obese Latino adolescents using Interactive Guided ImagerySM	randomized controlled pilot intervention	US	29	adolescents	both	The intervention was piloted in obese (BMI greater than 95th percentile for age and sex), Latino (by parental self-report) adolescents in Los Angeles, CA, aged 14-17 years, in 9th grade or higher, recruited from pediatric clinics, health fairs, or word of mouth.	exclusion criteria, including participation in any weight loss program within the previous 6 months, serious chronic illness or any medical condition (e.g. diabetes, hypothyroidism) or medication (e.g. prednisone) that would affect body composition or insulin sensitivity, undiagnosed diabetes (ruled out using a standard outpatient oral glucose tolerance test ~2 weeks before onset of intervention)…	obese (BMI>95th percentile)	diet, PA, mental	non significant	NS	a) Behavioral outcomes: physical activity was assessed using the 3-Day Physical Activity Recall (3-DPAR), b) diet: 3-day diet records, c) intuitive eating was assessed using Hawks’ Intuitive, eating Scale, a 27-item, 4-point Likert scale survey, d) stress was assessed using the Perceived Stress Scale (PSS).	12 weeks	BMI	anthropometrics	change	https://link.springer.com/article/10.1186/1472-6882-14-28
2	Watras, A. C.; Buchholz, A. C.; Close, R. N.; Zhang, Z.; Schoeller, D. A.	2007	The role of conjugated linoleic acid in reducing body fat and preventing holiday weight gain	randomized, parallel-arm design	US	42	adults	men	Men aged 50–75 with metabolic syndrome were recruited to participate in this study. The revised NCEP ATP III diagnostic criteria were used to determine the presence of metabolic syndrome.	Exclusion criteria were: Weight loss of ‡5lb in the previous 6 months, adherence to either a LFD or CRD in the previous 6 months, presence of cardiovascular disease, thyroid disease, diabetes mellitus or cancer, history of gout, or presence of a musculoskeletal pathology that would limit participation in a PRE program. Participants taking lipid-lowering medications were allowed to participate as …	MetS	diet, PA	significant	LFD, LCD	Three-day food records	12 weeks	body composition, BMI	Tanita BC-418 Segmental Body Composition Analyzer/Scale, anthropometrics	change	https://www.nature.com/articles/0803437
9	Wang, Z.; Groen, H.; Cantineau, A. E. P.; van Elten, T. M.; Karsten, M. D. A.; van Oers, A. M.; Mol, B. W. J.; Roseboom, T. J.; Hoek, A.	2021	Effectiveness of a 6-month lifestyle intervention on diet, physical activity, quality of life, and markers of cardiometabolic health in women with pcos and obesity and non-pcos obese controls: One size fits all?	a post hoc longitudinal analysis of a randomized, controlled trial	Netherland	259	adults	women	Infertile women between 18 and 39 years old with a BMI ≥ 29 were included.	women with severe endometriosis, WHO III anovulation, endocrinopathies, and previous history of pregnancy-induced complications were excluded from the study.	women with PCOS and non-PCOS women	diet, PA, mental, traditional markers	non significant	caloric restriction (decreasing calories by approximately 600 kcal/d compared with their common caloric intake but not less than 1200 kcal/day) and physical activity enhancement (at least 30 min of moderate physical activities (60–85% of maximum heart rate frequency) aiming at 10,000 steps.	a) web-based food diary, b) FFQ, c) pedometer d) self-implemented diary and a short questionnaire to assess health-enhancing physical activity, e) 36-Item Short Form Health Survey (SF-36).	6 months	BMI	anthropometrics	change, association	https://www.mdpi.com/2072-6643/13/10/3425
7	Wändell, P. E.; Ärnlöv, J.; Nixon Andreasson, A.; Andersson, K.; Törnkvist, L.; Carlsson, A. C.	2013	Effects of tactile massage on metabolic biomarkers in patients with type 2 diabetes	quasi-randomized, parallel group, superiority trial	Sweden	46	elderly	both	Patients with type 2 diabetes and HbA1c levels of 6–8%, according to the Swedish standard (the corresponding Diabetes Control and Complications Trial DCCT standard is 1 percentage unit higher), aged 35–75 years and treated with metformin, were identified based on their medical records.	To limit any possible effects of differences because of genetics or migration, only Swedish-born subjects with Swedish-born parents were included. This was decided also because the questionnaires and relaxation exercises were given in Swedish. Exclusion criteria were heart failure, renal failure and insulin treatment.	patients with type 2 diabetes	PA, mental	significant	a) TM is a gentle form of massage that exerts its effects through relaxation and not by working directly on the muscles, b) Participants in the relaxation group received an hour-long CD recording of five exercises, each one lasting about 7 min. In general, soft piano and trumpet music plays in the background before and after each exercise, which typically lasts for 3 to 4 min.	NS	6 months	WC, BMI	anthropometrics	association, change	https://www.sciencedirect.com/science/article/pii/S1262363613000360
7	Walsh, J. J.; D'Angiulli, A.; Cameron, J. D.; Sigal, R. J.; Kenny, G. P.; Holcik, M.; Doucette, S.; Alberga, A. S.; Prud'homme, D.; Hadjiyannakis, S.; Gunnell, K.; Goldfield, G. S.	2018	Changes in the Brain-Derived Neurotrophic Factor Are Associated with Improvements in Diabetes Risk Factors after Exercise Training in adolescents with Obesity: The HEARTY Randomized Controlled Trial	randomized controlled trial	Canada	202	adolescents	both	Inclusion criteria were inactive postpubertal (Tanner stages IV–V) adolescents aged 14–18 years with BMI > 95th percentile for age/sex or ≥85th percentile for age/sex with an additional diabetes or cardiovascular disease risk factor as described elsewhere.	Exclusion criteria were any regular physical activity (more than twice a week for more than 20-minute sessions) four months prior, diagnosis of T2D, use of any performance enhancing medication, significant weight change (increase or decrease of ≥5% during the two months before enrollment), pregnancy at the start of the study or intention to become pregnant in the next year, and any contraindicati…	postpubertal adolescents with obesity	PA, traditional markers	non significant	Participants in the exercise groups were asked to attend gyms 4 times weekly, following exercise programs as previously described protocols.	NS	6 months	BMI, WC	anthropometrics	association, correlation, change	https://www.hindawi.com/journals/np/2018/7169583/
9	Walker, C. G.; Solis-Trapala, I.; Holzapfel, C.; Ambrosini, G. L.; Fuller, N. R.; Loos, R. J. F.; Hauner, H.; Caterson, I. D.; Jebb, S. A.	2015	Modelling the interplay between lifestyle factors and genetic predisposition on markers of type 2 diabetes mellitus risk	intervention trial	Australia, Germany and UK	353	adults	both	had at least one risk factor for obesity-related disorders were randomized into the trial.	participants on medication for T2DM (n = 17) were excluded.	overweight and obese participants	diet, PA, mental, genetics, traditional markers	significant	NS	a) pedometer, b) 4-day food diary, c) SNP selection and genotyping.	12 months	BMI, weight cahang	anthropometrics	change, association	https://journals.plos.org/plosone/article?id=10.1371/journal.pone.0131681
2	Villareal, D. T.; Shah, K.; Banks, M. R.; Sinacore, D. R.; Klein, S.	2008	Effect of weight loss and exercise therapy on bone metabolism and mass in obese older adults: a one-year randomized controlled trial	randomized controlled trial	US	27	elderly	both	To be eligible for this study, volunteers had to meet the following criteria: 1) older age (± 65 yr), 2) obese body mass index (BMI) _x0001_ 30 kg/m2 , 3) sedentary (did not participate in regular exercise more than twice a week), 4) stable body weight (±2 kg) over the past year, and 5) treatment with medications was unchanged for at least 6 months before enrollment. Moreover, all subjects had to…	Subjects who had severe cardiopulmonary disease, neuromuscular impairments that preclude ET, visual, hearing, or cognitive impairments, history of malignant neoplasm, and treatment with bone-acting drugs (e.g. bisphosphonates, glucocorticoids, sex-steroid compounds) during the previous year were excluded from participation.	frail, obese	diet, PA	significant	a) an energy deficit of 500 –750 kcal/d, which contained about 30% of energy as fat, 50% as carbohydrate, and 20% as protein; subjects were given a daily multivitamin supplement and were counseled to consume adequate dietary calcium and vitamin D. Total calorie intake was adjusted to prevent more than a 1.5% loss of body weight per week. The goal was to achieve a 10% weight loss at 6 months, foll…	NS	6 months	BMI, body weight	anthropometrics	change	https://academic.oup.com/jcem/article/93/6/2181/2598568
7	Vgontzas, A. N.; Lin, H. M.; Papaliaga, M.; Calhoun, S.; Vela-Bueno, A.; Chrousos, G. P.; Bixler, E. O.	2008	Short sleep duration and obesity: the role of emotional stress and sleep disturbances	cross-sectional	Greece	1300	adults	both	presence of all sleep disorders	NS	obese individual vs obese individual with insomnia and sleep difficulty	PA, mental	significant	self-reported sleep duration and stress (Minnesota Multiphasic Personality Inventory-2 (MMPI-2)	NA	NA	BMI	anthropometrics	association	https://www.nature.com/articles/ijo20084
7	Vgontzas, A. N.; Fernandez-Mendoza, J.; Miksiewicz, T.; Kritikou, I.; Shaffer, M. L.; Liao, D.; Basta, M.; Bixler, E. O.	2014	Unveiling the longitudinal association between short sleep duration and the incidence of obesity: the Penn State Cohort	longitudinal population-based cohort	US	815	adults	both	NS	BMI equal/over 30 at baseline excluded	healthy non-obese individuals at risk of developing obesity	PA, mental	significant	sleep duration, sleep difficulty, and emotional stress	Self-reported short sleep duration	one night using polysomnography (PSG) and followed them up for a mean of 7.5 years.	BMI	anthropometrics	association, correlation	https://www.nature.com/articles/ijo2013172
1	Van Gemert, W. A. M.; Van Der Palen, J. V. D.; Monninkhof, E. M.; Rozeboom, A.; Peters, R.; Wittink, H.; Schuit, A. J.; Peeters, P. H.	2015	Quality of life after diet or exercise-induced weight loss in overweight to obese postmenopausal women: The SHAPE-2 randomised controlled trial	randomized controlled trial	US	214	adults	women	Inclusion criteria were ages 50–69 years; postmenopausal (>12 months after last menses); body mass index (BMI) 25–35 kg/m2 ; an inactive lifestyle (<2 hours per week of at least moderate intensity activities, _x0001_4 metabolic equivalent (MET)).	Main exclusion criteria were use of sex hormones; diabetes; smoking; ever diagnosed with breast cancer or other cancer types in the past five years.	Postmenopausal women	diet, PA, mental	significant	a) diet aimed for 5–6 kg weight loss (energy-restricted diet (-500 kcal/day)), b) combined aerobic and strength exercise.	a) SQUASH questionnaire, b) 36-item Short-Form Health Survey (SF-36), c) VO2peak, d) nutrition education, behaviour change techniques and self-management training.	16 weeks	body composition, BMI	DEXA, anthropometrics	association, change	https://journals.plos.org/plosone/article?id=10.1371/journal.pone.0127520
6	van Dyken, R.; Hubold, C.; Meier, S.; Hitze, B.; Marxsen, A.; Oltmanns, K. M.; Schweiger, U.; Lehnert, H.; Pellerin, L.; Peters, A.	2010	Low plasma lactate concentration as a biomarker of an incompetent brain-pull: a risk factor for weight gain in type 2 diabetes patients	populationbasedcohortstudy	Germany	134	adults	both	subjects with confirmed type 2 diabetes	NS	2 diabetes patients	diet, mental, traditional markers	significant	NA	a) plasma lactate, b) trier inventory for the assessment of chronic stress’’ (TICS), c) dating behavior (three-factor-eating-questionnaire (Fragebogen zum Essverhalten, FEV).	3 year	BMI	anthropometrics	association, change	https://www.sciencedirect.com/science/article/pii/S0306453010000612
1	Tussing-Humphreys, L.; Lamar, M.; McLeod, A.; Schiffer, L.; Blumstein, L.; Dakers, R.; Karstens, A.; Hemphill, N. O. N.; Strahan, D.; Siegel, L.; Flack, J. S.; Antonic, M.; Restrepo, L.; Berbaum, M.; Fitzgibbon, M.	2022	Effect of Mediterranean diet and Mediterranean diet plus calorie restriction on cognition, lifestyle, and cardiometabolic health: A randomized clinical trial	randomized clinical trial	US	185	adults, elderly	both	NS	NS	healthy	diet, PA, mental	significant	a) isocaloric Mediterranean diet + almonds + extra virgin olive oil, b) caloric restriction (~25 % kcal restricted to achieve ~5-7 % weight loss), c) Social Cognitive Theory and Social Determination Theory, d) PA: moderate to vigorous physical activity to a goal of 150 min weekly.	a wrist triaxial accelerometer	8 month	BMI	anthropometrics	associations	https://www.sciencedirect.com/science/article/pii/S0306453010000612
2	Tripp, M. L.; Dahlberg, C. J.; Eliason, S.; Lamb, J. J.; Ou, J. J.; Gao, W.; Bhandari, J.; Graham, D.; Dudleenamjil, E.; Babish, J. G.	2019	A Low-Glycemic, Mediterranean Diet and Lifestyle Modification Program with Targeted Nutraceuticals Reduces Body Weight, Improves Cardiometabolic Variables and Longevity Biomarkers in Overweight Subjects: A 13-Week Observational Trial	observational trial	US	42	adults	both	NS	NS	overweight and obese	diet, PA	significant	a) diet: Protein-rich and phytonutrient-dense foods comprised the *1400 kcal per day diet, which is approximately 70% of the standard 2000 kcal per day diet. In addition to their phytosterol (2g/serving) containing protein shakes, subjects in PROG2 received (1) two capsules of an antioxidant formulation per day with the evening meal (2) Bacillus coagulans probiotic capsules: two capsules containi…	NA	13 week	BMI	anthropometrics	change, association	https://www.liebertpub.com/doi/abs/10.1089/jmf.2018.0063
2	Tomkins-Lane, C. C.; Lafave, L. M.; Parnell, J. A.; Rempel, J.; Moriartey, S.; Andreas, Y.; Wilson, P. M.; Hepler, C.; Ray, H. A.; Hu, R.	2015	The spinal stenosis pedometer and nutrition lifestyle intervention (SSPANLI): development and pilot	pilot intervention development and participant feedback study	Canada	10	adults	both	All participants were required to have a BMI of 25 kg/m2 or greater (overweight) and to have maintained a stable body weight for the previous 3 months.	Exclusion criteria included any comorbid conditions that would limit walking significantly or make participation in a walking program medically inadvisable. At the time of recruitment, participants who were participating in a diet or lifestyle intervention for weight loss or who were on medications known to influence body weight or glucoregulation were excluded.	overweight or obese individuals with lumbar spinal stenosis (LSS)	diet, PA	significant	a weekly nutrition education video, a group discussion board, and archives including material from the previous weeks. Participants recorded steps, food and water intake, mood, and sleep on a daily basis in their logbooks.	a) three-day food record, b) 7-day accelerometry data.	12 weeks	body fat/fat mass	DEXA	change	https://www.sciencedirect.com/science/article/pii/S1529943014016088
1	Tomas, Željka; Škarić‐Jurić, Tatjana; Zajc Petranović, Matea; Jalšovec, Marta; Rajić Šikanjić, Petra; Smolej Narančić, Nina	2019	Waist to height ratio is the anthropometric index that most appropriately mirrors the lifestyle and psychological risk factors of obesity	cross-sectional population study	Croatia	960	adults, elderly	both	NS	NS	healthy	diet, PA, mental	significant	NA	a) 55-item FFQ, b) General Health Questionnaire (GHQ12).	NA	BMI, waist to height ratio (WHtR), WHR	anthropometrics	association	https://onlinelibrary.wiley.com/doi/abs/10.1111/1747-0080.12520
4	Thompson, S. V.; Bailey, M. A.; Taylor, A. M.; Kaczmarek, J. L.; Mysonhimer, A. R.; Edwards, C. G.; Reeser, G. E.; Burd, N. A.; Khan, N. A.; Holscher, H. D.	2021	Avocado Consumption Alters Gastrointestinal Bacteria Abundance and Microbial Metabolite Concentrations among Adults with Overweight or Obesity: A Randomized Controlled Trial	investigator-blinded, parallel-arm randomized controlled trial	US	109	adults	both	Study exclusion criteria included the following: 1) BMI <25.0, 2) pregnancy or lactating, 3) current tobacco use, 4) previous diagnosis of metabolic or gastrointestinal disease, 5) food allergies or intolerances, 6) use of medications that impact normal bowel function, or 7) malabsorptive or restrictive bariatric surgery within the previous 2 y.	NS	healthy	diet, omics	non significant	175 g (men) or 140 g (women) of fresh Hass avocado daily as part of a meal or an isocaloric control meal once per day	a) 7-d diet records, b) Fecal DNA was isolated, and the V4 region of the 16S ribosomal RNA gene was amplified and then quenched, c) volatile fatty acid (C ≤ 6) analysis, SCFA (butyrate, propionate, and acetate) and BCFA (isobutyrate, valerate, and isovalerate) concentrations were quantified.	12 weeks	BMI, visceral abdominal adiposity, body weight	DXA, anthropometrics	change	https://www.sciencedirect.com/science/article/pii/S002231662200102X
3	Thompson, D.; Walhin, J. P.; Batterham, A. M.; Stokes, K. A.; Cooper, A. R.; Andrews, R. C.	2014	Effect of diet or diet plus physical activity versus usual care on inflammatory markers in patients with newly diagnosed type 2 diabetes: The early activity in diabetes (ACTID) randomized, controlled trial	multicenter, parallel group, randomized, controlled trial	UK	593	adults	both	In order to be eligible for Early ACTivity In Diabetes (ACTID), patients had to have been diagnosed with T2D within the previous 5 to 8 months and be older than 30 years at diagnosis.	Exclusion criteria were age older than 80 years, glycated hemoglobin (HbA1c) concentration greater than 10%, blood pressure higher than 180/100 mm Hg, low-density lipoprotein (LDL) cholesterol concentration higher than 4 mmol/L, body-mass index lower than 25 kg/m2 , mass greater than 180 kg, use of weight-loss drugs, taking a sulphonylurea at the maximum dose, unstable angina, myocardial infarcti…	T2D	diet, PA, traditional markers	significant	a) diet aimed to enable patients to lose 5% to 10% of their initial body weight (the diet was not prescriptive; goals were negotiated individually with each participant), b) diet + PA: the same diet + at least 30 minutes of brisk walking on at least 5 days per week, in addition to their existing physical activity.	NA	12 months	BMI	anthropometrics	change, association	https://www.ahajournals.org/doi/full/10.1161/JAHA.114.000828
1	Thomley, B. S.; Ray, S. H.; Cha, S. S.; Bauer, B. A.	2011	Effects of a brief, comprehensive, yoga-based program on quality of life and biometric measures in an employee population: a pilot study	pilot study	US	50	adults, elderly	both	All employees of our medical center (aged 18 years and greater), were eligible to participate provided they had not previously received training in yoga or similar mind-body interventions. The first 50 volunteers who met eligibility requirements were enrolled in the protocol.	NS	healthy	diet, PA, mental	significant	a) The yoga practiced was in the style of power vinyasa flow (first 30-minute practice per session and then by the fourth week 60-minute), b) nutrition goals, meditation focus, personal reflection, mindful eating, and community support, c) Flexibility was measured using the Functional Movement Screen.	a nine-item linear analog self-assessment (LASA) survey of physical, emotional, and spiritual well-being	6 weeks	weight, body fat%	BOD POD Gold Standard, anthropometrics	change	https://www.sciencedirect.com/science/article/pii/S1550830710002193
4	Thomas, M. S.; Dibella, M.; Blesso, C. N.; Malysheva, O.; Caudill, M.; Sholola, M.; Cooperstone, J. L.; Fernandez, M. L.	2022	Comparison between Egg Intake Versus Choline Supplementation on Gut Microbiota and Plasma Carotenoids in Subjects with Metabolic Syndrome	randomized, controlled cross-over clinical trial	US	23	adults, elderly	both	Inclusion criteria for participation included 35–70 years, no liver disease, renal disease, diabetes, cancer, history of stroke or heart disease, or taking any glucose-lowering drugs or supplementss.	NS	MetS	diet, omics, traditional markers	non significant	egg intake versus Choline Supplementation, list of foods high in choline and TMAO precursors, g and were not supplied with any other food except for the eggs and choline supplement with no restrictions towards energy intake.	a) plasma choline metabolites b) plasma lutein and zeaxanthin, c) Gut microbiota analysis (partial bacterial 16S rRNA genes), d) sequences were demultiplexed using onboard bcl2fastq, e) Shannon diversity index	4 weeks	BMI	anthropometrics	correlation	https://www.mdpi.com/2072-6643/14/6/1179
1	Swoboda, C. M.; Miller, C. K.; Wills, C. E.	2016	Setting Single or Multiple Goals for Diet and Physical Activity Behaviors Improves Cardiovascular Disease Risk Factors in Adults With Type 2 Diabetes: A Pragmatic Pilot Randomized Trial	randomized pretest-posttest control group design (a pragmatic RCT)	US	54	adults	both	Inclusion criteria were designed to recruit a diverse sample with T2DM at high risk for CVD. Participants were required to be overweight or obese, 40 to 75 years old, and diagnosed with T2DM ≥1 year and have at least 1 additional risk factor for CVD besides T2DM, including low-density lipoprotein (LDL) cholesterol ≥100 mg/dL (2.59 mmol/L), triglycerides ≥150 mg/dL (1.69 mmol/L), blood pressure ≥1…	Exclusion criteria included type 1 or gestational diabetes, pregnancy or intent to become pregnant, lactating, on a medically prescribed diet or other conditions requiring dietary treatment, body mass index (BMI) >50 kg/m2, unable to perform physical activity, engaged in another diet or activity intervention program, or Patient Health Questionnaire 8 depression score >10.	T2D	diet, PA, mental	non significant	telephone-based goal-setting: a) Multiple-Goal Intervention Group: self-set goals pertaining to both diet and physical activity were established at baseline and at each of 7 subsequent biweekly phone calls (to make personalized diet and activity goals), b) Single-Goal Intervention Group: set a goal for 1 behavioral change (either in the diet or physical activity domain), c) Attention Control Grou…	a) 127 items-FFQ, b) PA: IPAQ, self-administered.	4 months	BMI	anthropometrics	change	https://journals.sagepub.com/doi/abs/10.1177/0145721716650043
3	Swank, C.; McShan, E.; Bottiglieri, T.; Zurawski, S.; Callender, L.; Bennett, M.; Dubiel, R.; Driver, S.	2023	Linking biomarkers with healthy lifestyle outcomes after stroke: Supplementary results of a 12-month randomized controlled trial	single-phase, assessor-blinded, wait-list randomized controlled trial	US	96	adults, elderly	both	Inclusion criteria were (1) BMI 25 kg/ m2, (2) 18-85 years of age, (3) all types of stroke, (4) at least 1 year post-stroke, and (5) physician approval to be physically active and make dietary changes.	Exclusion criteria were: (1) low cognitive function, (2) residing in an acute care or skilled nursing facility, (3) preexisting diagnosis of an eating disorder, (4) pregnancy, (5) taking medication for type 2 diabetes, or (6) not fluent in the English language.	chronic (>12 months) stroke	diet, PA, traditional markers	non significant	The DPP-GLB focuses on goal setting, problem-solving, social support, self-monitoring, and barrier identification to promote 5% to 7% weight loss through calorie reduction and physical activity promotion (150 min of moderate to vigorous physical activity each week)	NS	12 months	body weight	anthropometrics	change	https://www.sciencedirect.com/science/article/pii/S0939475323003666
6	Sun, K. L.; Watson, K. T.; Angal, S.; Bakkila, B. F.; Gorelik, A. J.; Leslie, S. M.; Rasgon, N. L.; Singh, M. K.	2018	Neural and Endocrine Correlates of Early Life Abuse in Youth With Depression and Obesity	observational	Canada	69	children, adolescents	both	Youth were included if their body mass index (BMI) was at the 85th percentile or higher for their age and sex based on the Center for Disease Control and Prevention BMI calculator for children and teens.	NA	obese	diet, mental	non significant	NA	a) self-reported childhood trauma questionnaire (CTQ), b) multidimensional peer victimization scale (PVS) to understand environmental forms of abuse, c) three-factor eating questionnaire (TFEQ) to contextualize neural findings with behavioral measures of food-seeking behavior, d) children’s depression rating scale-revised (CDRS-R), e) kiddie schedule for affective disorders and schizophrenia-pres…	NA	BMI percentile	anthropometrics	associations	https://www.frontiersin.org/journals/psychiatry/articles/10.3389/fpsyt.2018.00721/full
2	Sturgeon, K. M.; Foo, W.; Heroux, M.; Schmitz, K.	2018	Change in inflammatory biomarkers and adipose tissue in BRCA1/2þ breast cancer survivors following a yearlong lifestyle modification program	randomized controlled trial	US	35	adults	women	The eligibility criteria for the Project HOPE (Heart disease Osteoporosis Prevention and Efficacy) study was ages 18–55, BRCA1/2+ breast cancer survivors who underwent prophylactic oophorectomy two or more years prior to study initiation and were age ≤45 at date of oophorectomy, breast cancer treatment was completed at least 4 months prior to study initiation, hormone replacement therapy was not …	NS	breast cancer survivors	diet, PA	non significant	PA: the exercise component was completed at home or at a local gym and required 160 min/week of exercise (3 days/week of progressive resistance exercise, 2 days/week of interval aerobic exercise, and 1 day/week of active recovery aerobic exercise. Diet: The habit and education components were linked and included activities and topics such as eating lean protein with every meal and the importance …	NS	12 month	body composition (adipose tissue), BMI	DEXA, anthropometrics	correlation, change	https://aacrjournals.org/cancerpreventionresearch/article/11/9/545/275009/Change-in-Inflammatory-Biomarkers-and-Adipose
6	Stotland, S. C.; Larocque, M.	2005	Early treatment response as a predictor of ongoing weight loss in obesity treatment	longitudinal observational study	Canada	344	adults	women	The participants in this analysis came from a larger sample of 1,070 patients beginning obesity treatment. The analysis was based only on individuals who had at least two complete assessments, including both a weigh-in and psychological testing with the LOQ, within the designated time frame (21–60 days). These inclusion criteria were necessary because (a) in order to evaluate the impact of change…	Subjects were excluded from the analysis if they failed to complete a second weight assessment (‘early drop-outs’, N ¼ 246; 23% of the original sample), or if they continued in treatment but failed to complete a second psychological assessment (N ¼ 266), or completed their second assessment beyond the defined time limit (N ¼ 214).	overweight/obese	diet, mental	significant	Patients were presented with six diet options. Three types of VLCD (500, 600, 700 calories) and three types of LCD (1,000, 1,100, 1,200 calories) were offered.	11-item uncontrolled eating subscale of the larocque obesity questionnaire (LOQ)	9 months	BMI	anthropometrics	correlation, association, change	https://bpspsychub.onlinelibrary.wiley.com/doi/abs/10.1348/135910705X43750
4	Stenman, L. K.; Lehtinen, M. J.; Meland, N.; Christensen, J. E.; Yeung, N.; Saarinen, M. T.; Courtney, M.; Burcelin, R.; Lähdeaho, M. L.; Linros, J.; Apter, D.; Scheinin, M.; Kloster Smerud, H.; Rissanen, A.; Lahtinen, S.	2016	Probiotic With or Without Fiber Controls Body Fat Mass, Associated With Serum Zonulin, in Overweight and Obese Adults-Randomized Controlled Trial	double-blind, parallel randomized controlled trial	Finland	225	adults	both	Eligible participants were 18–65 years old with a body mass index (BMI) between 28.0–34.9 and a waist to hip ratio of ≥0.88 for males and ≥0.83 for females.	Exclusion criteria were, briefly: diagnosed type 1 or type 2 diabetes or cardiovascular disease, or use of related medication; use of laxatives, fiber supplements or probiotics in the previous 6 weeks; inflammatory disorders and use of immunomodulatory drugs; history of bariatric surgery; use of anti-obesity drugs in the previous 3 months; recent (last 2 months) or on-going antibiotic use; excess…	overweight/obese	diet, omics, traditional markers	non significant	microcrystalline cellulose, 12 g/d; 2) LU, 12 g/d; 3) B420, 1010 CFU/d in microcrystalline cellulose, 12 g/d; 4) LU + B420, 12 g + 1010 CFU/d.	5-day food diary	6 months	body fat mass	DEXA	change	https://www.thelancet.com/journals/ebiom/article/PIIS2352-3964(16)30497-2/fulltext
1	Steenbock, B.; Buck, C.; Zeeb, H.; Rach, S.; Pischke, C. R.	2019	Impact of the intervention program "JolinchenKids-fit and healthy in daycare" on energy balance related-behaviors: Results of a cluster controlled trial	cluster-controlled trial	Germany	641	children	both	NS	NS	healthy	diet, PA, mental	non significant	JolinchenKids– fit and healthy in daycare	a) FFQ, b) five test items of the KindergartenMobil-Test (KiMo)	1 year	BMI	anthropometrics	association	https://link.springer.com/article/10.1186/s12887-019-1817-8
4	Sowah, S. A.; Milanese, A.; Schübel, R.; Wirbel, J.; Kartal, E.; Johnson, T. S.; Hirche, F.; Grafetstätter, M.; Nonnenmacher, T.; Kirsten, R.; López-Nogueroles, M.; Lahoz, A.; Schwarz, K. V.; Okun, J. G.; Ulrich, C. M.; Nattenmüller, J.; von Eckardstein, A.; Müller, D.; Stangl, G. I.; Kaaks, R.; Kühn, T.; Zeller, G.	2022	Calorie restriction improves metabolic state independently of gut microbiome composition: a randomized dietary intervention trial	parallel-arm randomized controlled trial	Germany	147	adults	both	the trial recruited 150 overweight or obese (BMI > 25 and < 40 kg/m2), non-smoking adults (age range 35–65 years, 50% women), free of any gastrointestinal tract diseases as well as major chronic diseases such as CVD or diabetes. At the time of enrolment, none of the participants were taking antibiotics.	NS	overweight or obese	diet, omics, traditional markers	significant	a) ICR: reduced calorie intake by ~75% on two non-consecutive days of the week (so-called “5:2 diet”), b) CCR: reduced daily calorie intake by 20%, c) 16S rRNA gene sequencing.	food records for 7 consecutive days.	50 weeks	BMI	anthropometrics	change, association	https://link.springer.com/article/10.1186/s13073-022-01030-0
4	Song, E. J.; Han, K.; Lim, T. J.; Lim, S.; Chung, M. J.; Nam, M. H.; Kim, H.; Nam, Y. D.	2020	Effect of probiotics on obesity-related markers per enterotype: a double-blind, placebo-controlled, randomized clinical trial	double-blind, placebo-controlled, randomized clinical trial	Republic of Korea	50	adults	both	Subjects who agreed to follow the study protocol for 12 weeks and voluntarily signed informed consent were included in this study.	Subjects with the following conditions were excluded from this study: (1) weight change more than 10% during the past 6 months; (2) weight-influencing diseases such as hypothyroidism and Cushing syndrome; (3) chronic diseases such as heart diseases, cancer, pulmonary diseases, cholelithiasis, narrow angle glaucoma, and psychogenic diseases; (4) serious functional failure of liver and kidney (aspa…	overweight/obese	diet, omics, traditional markers	significant	a) The probiotic capsules, GP2 (Cell Biotech Co. Ltd., Gimpo, Republic of Korea), contained a formulation consisting of B. breve CBT BR3isolated from Korean infant feces (15 billion viable cells/ 2 capsules), L. plantarum CBT LP3 isolated from Korean fermented vegetable product kimchi (15 billion viable cells/2 capsules), fructo-oligosaccharide, and magnesium stearate, b) 16S rRNA genes	several 24-h dietary	12 weeks	BMI, body composition, WC	anthropometrics, InBody 3.0	change, associations	https://link.springer.com/article/10.1007/s13167-020-00198-y
1	Smith, P. J.; Sherwood, A.; Hinderliter, A. L.; Mabe, S.; Watkins, L. L.; Craighead, L.; Ingle, K.; Tyson, C.; Avorgbedor, F.; Lin, P. H.; Kraus, W. E.; Liao, L.; Blumenthal, J. A.	2022	Lifestyle modification and cognitive function among individuals with resistant hypertension: cognitive outcomes from the TRIUMPH trial	randomized clinical trial	US	140	adults	both	Participants were considered for inclusion if they met criteria for RH, as defined by treatment for > 2 weeks with 3 or more antihypertensive medications of different classes, including a diuretic, with clinic systolic BP (SBP) ≥ 130 mm Hg or diastolic B(P) ≥ 80 mm Hg (previously 140/90 mm Hg), or the need for 4 or more drugs to achieve SBP ≤ 130 mm Hg and DBP ≤ 80 mm Hg, with SBP ≥ 120 mm Hg. Ot…	exclusions included moderate-severe kidney or ischemic cardiac disease, major psychiatric illness or substance dependence, or life-limiting comorbid medical conditions.	resistant hypertension, obese	diet, PA, mental	significant	a) the C-LIFE intervention consisted of (i) Dietary Modification: Participants received instruction on the DASH diet with caloric and sodium restriction (≤2300 mg/day) (ii) Behavioral Weight Management: Participants were provided with a target weight and underwent weekly 45-minute counseling sessions that emphasized changes in the initiation of eating behavior, individualized problem-solving, and…	a) DASH diet score, b) standard exercise treadmill test.	4 months	weight loss (BMI)	anthropometrics	association, change	https://journals.lww.com/jhypertension/abstract/2022/07000/lifestyle_modification_and_cognitive_function.15.aspx?context=latestarticles
8	Smith, P. J.; Mabe, S.; Sherwood, A.; Babyak, M. A.; Doraiswamy, P. M.; Welsh-Bohmer, K. A.; Kraus, W.; Burke, J.; Hinderliter, A.; Blumenthal, J. A.	2019	Association Between Insulin Resistance, Plasma Leptin, and Neurocognition in Vascular Cognitive Impairment	secondary analysis from the ENLIGHTEN trial	US	160	elderly	both	ENLIGHTEN was a randomized clinical trial of inactive older adults with subjective memory complaints, objective evidence of cognitive impairment, and at least one additional cardiovascular disease (CVD) risk factor (besides being sedentary). Participants were recruited from newspaper and television advertisements, physician referrals, and patient mailings through the Duke University Alzheimer’s D…	NS	older adults with vascular cognitive impairment, no dementia (CIND)	mental, traditional markers	significant	NA	a) Neurocognitive functioning was assessed using a 45–60-min test battery, b) Verbal Memory performance was assessed using a composite score comprised of the Hopkins Verbal Learning Test-Revised (HVLT-R immediate and delayed recall), and Animal Naming Test, c) Visual Memory was assessed using the Medical College of Georgia Complex Figure Test, d) Executive Function was assessed using the Stroop T…	NA	BMI	anthropometrics	association	https://content.iospress.com/articles/journal-of-alzheimers-disease/jad190569
1	Smith, A. E.; Lockwood, C. M.; Moon, J. R.; Kendall, K. L.; Fukuda, D. H.; Tobkin, S. E.; Cramer, J. T.; Stout, J. R.	2010	Physiological effects of caffeine, epigallocatechin-3-gallate, and exercise in overweight and obese women	double-blind, placebo-controlled approach	US	27	adults	women	A routine medical screening was used to assess subjects for inclusion.	Individuals were excluded if they reported (i) a history of hypertension or metabolic, renal, hepatic, musculoskeletal, autoimmune, or neurological dis- ease; (ii) the use of any medication that might have significantly affected the study outcome; or (iii) the use of nutritional supplements, other than a multivitamin, that might have affected metabolism and (or) muscle mass (MM), within the 4 wee…	overweight and obese women	diet, PA, mental	significant	a) all participants consumed 1 drink (caffeine, epigallocatechin-3-gallate) per day for 10 weeks (70 consecutive days), b) Progressive endurance training on cycle ergometers (Monark Exercise AB, Vansbro, Sweden) was performed 3 days per week, c) beginning at 15 to 20 min in duration at a %HRR of 40–50 at week 1 and progressing to 30–35 min at 60%–70%HRR by week 10, d) Resistance training was perf…	a) Upper-body and lower-body strengths were assessed using bench and incline leg press, respectively, b) electronic heart rate monitoring devices,	10 weeks	BMI, Fat%	DEXA, anthropometrics	change	https://cdnsciencepub.com/doi/abs/10.1139/h10-056
9	Simos, D. S.; Kokkinos, A.; Tentolouris, N.; Dimosthenopoulos, C.; Mantzou, E.; Artemiadis, A.; Bacopoulou, F.; Nicolaides, N. C.; Kosta, O.; Chrousos, G. P.; Darviri, C.	2019	Pythagorean self-awareness intervention: A novel cognitive stress management technique for body weight control	two‐armed randomized, nonblind, controlled study	Greece	49	adults	both	Inclusion criteria were as follows: (a) age over 18 years, (b) overweight or obesity, that is body mass index (BMI) of 24.9‐39.9 kg/m2, (c) ability to read and write in Greek and (d) permanent residency in Athens.	Exclusion criteria were as follows: (a) experience of a major stressful event in the past 6 months or during the study (eg loss of work, divorce, death of a close person), (b) severe health problem (malignancy, autoimmune disease, diabetes mellitus, end‐stage organ failure etc), (c) practice of another stress management technique and (d) refusal to give informed consent.	overweight/obese	diet, PA, mental, traditional markers	significant	The control group followed a personalized Mediterranean low‐calorie diet, and the intervention group followed the same diet in addition to the PSAI intervention for 8 weeks.	a) Perceived Stress Scale questionnaire, b) Dutch Eating Behaviour Questionnaire, c) Pythagorean self-awareness intervention (PSAI) technique.	8 weeks	BMI, WHR, body composition	anthropometrics, TANITA BC418, TANITAViScan	change	https://onlinelibrary.wiley.com/doi/abs/10.1111/eci.13164
3	Silverman, N. E.; Nicklas, B. J.; Ryan, A. S.	2009	Addition of aerobic exercise to a weight loss program increases BMD, with an associated reduction in inflammation in overweight postmenopausal women	nonrandomized controlled trial	US	86	adults	women	NS	Initial evaluations included a medical history, physical examination, fasting blood profile, 2-h oral glucose tolerance test to exclude those with diabetes, and 12-lead resting electrocardiogram. Subjects with evidence of hypertension (blood pressure > 160/90 mmHg), hypertriglyceridemia (triglyceride > 400 mg/dl), heart disease, cancer, liver disease, renal or hematological disease, other medical…	overweight/obese, postmenopausal, nonsmoking	diet, PA, traditional markers	significant	The program focused on nutrition education, eating behavior, stress management, control of portion sizes, modification of binge eating and other adverse habits, and promotion of walking. a) hypocaloric diet (250–350 kcal/day deficit), b) Subjects walked at a target heart rate of 50–75% of heart rate reserve (HRR) for 45–60 min	a) VO2 max was measured on a motor-driven treadmill, b) dietician reviewed their food logs.	6 month	body composition, BMI	DEXA, anthropometrics	change, associations, correlations	https://link.springer.com/article/10.1007/s00223-009-9232-z
3	Silva, A. M.; Nunes, C. L.; Jesus, F.; Francisco, R.; Matias, C. N.; Cardoso, M.; Santos, I.; Carraça, E. V.; Finlayson, G.; Silva, M. N.; Dickinson, S.; Allison, D.; Minderico, C. S.; Martins, P.; Sardinha, L. B.	2022	Effectiveness of a lifestyle weight-loss intervention targeting inactive former elite athletes: the Champ4Life randomised controlled trial	randomized controlled trial	Portugal	94	adults	both	The following inclusion criteria were adopted: (1) to be a former high- level athlete, aged 18–65 years old; (2) to be inactive (<30 min/day of moderate- intensity PA for at least 5 days per week or <20 min/day of vigorous PA intensity for at least 3 days per week); (3) to have a BMI ≥25 kg/m2 and (4) to be willing to attend the educational sessions at the study site and be ready to modify their …	NS	athletes	diet, PA, traditional markers	significant	a) moderate caloric reduction (~300–500 kcal/day), b) 12 educational sessions throughout the 4 months of the intervention. These educational sessions addressed PA, weight management, and nutrition, with a detailed description provided elsewhere.	a) 3- day food record, b) ActiGraph GT3X+ accelerometer, c) 36- item Short- Form Health Survey (SF- 36), d) Upper-body strength, forearm maximal isometric strength were determined by the use of a JAMAR plus digital portable hand dynamometer, e) lower-body strength, a horizontal leg press isometric test was conducted, f) The Bruce protocol test was used to assess maximal cardiorespiratory capacity.	1 year	BMI, body composition	DEXA, anthropometrics	change	https://bjsm.bmj.com/content/56/7/394.abstract
9	Siitonen, N.; Pulkkinen, L.; Mager, U.; Lindström, J.; Eriksson, J. G.; Valle, T. T.; Hämäläinen, H.; Ilanne-Parikka, P.; Keinänen-Kiukaanniemi, S.; Tuomilehto, J.; Laakso, M.; Uusitupa, M.	2006	Association of sequence variations in the gene encoding adiponectin receptor 1 (ADIPOR1) with body size and insulin levels. The Finnish Diabetes Prevention Study	Follow-up analyses of a randomized controlled trial	Finland	507	adults	both	The main inclusion criteria were as follows: BMI >25 kg/m2, age 40–64 years, IGT based on the mean values of two OGTTs.	NS	individuals with impaired glucose tolerance (IGT)	diet, PA, genetics, traditional markers	significant	NA	a) Genotyping of the SNPs (rs6666089, rs10920534, rs2275738, rs2275737, rs12045862, rs1342387, and rs7539542) spanning ~19 kb of the ADIPOR1 gene was performed in 507 DPS subjects whose DNA was available. The SNP analyses were performed using a TaqMan allelic discrimination assay according to instructions provided by the manufacturer and an ABI PRISM 7000 sequence detector (Applied Biosystems, Fo…	3 year	BMI, WC, WHR, weight	anthropometrics	association	https://link.springer.com/article/10.1007/s00125-006-0291-7
4	Shin, Saeam; Cho, Ky Young	2020	Altered Gut Microbiota and Shift in Bacteroidetes between Young Obese and Normal-Weight Korean Children: A Cross-Sectional Observational Study	cross-sectional observational study	Republic of Korea	46	children	both	For a month prior to the stool sampling, none of the subjects had taken antibiotics/probiotics/steroids or had diarrhea. None of the subjects had acute infections or chronic disease.	NS	healthy	diet, omics, traditional markers	significant	NA	a) 16S rRNA gene sequencing, b) The children and their parents received specific training from a dietitian to describe in a proper way all the foods and the quantities consumed for 3 days: 2 weekdays and 1 weekend day, c) alpha diversity.	NA	BMI	anthropometrics	association	https://www.hindawi.com/journals/bmri/2020/6587136/
3	Shih, K. C.; Kwok, C. F.	2018	Exercise reduces body fat and improves insulin sensitivity and pancreatic β-cell function in overweight and obese male Taiwanese adolescents	intervention trial	Taiwan	47	adolescents	men	Participants of this study included 108 male adolescents (15-17 years) from the Army Academy of Taiwan. Participants were classified as lean, overweight, or obese by comparing their BMI with age and gender-appropriate cut-off values developed by the Department of Health of Taiwan. Participants classified as overweight or obese were included in the overweight/obese group for analysis. Participants…	Exclusion criteria included the following: history of known heart disease, diabetes, renal disease, secondary obesity, or underlying genetic syndromes.	overweight and obese, Army Academy of Taiwan	diet, PA, traditional markers	significant	a) exercised five times per week; each 40-min session included a 10-min warm-up/flexibility period, a 25-min physical training period, and a 5-min cool-down period, b) education on the principles of a healthy diet was given and the participants were encouraged to decrease their food intake or at least consume a weight-maintaining high-carbohydrate diet, they chose their own food throughout the st…	NA	12 weeks	body fat (% and mass), BMI	bioelectrical body composition analyzer, anthropometrics	association	https://link.springer.com/article/10.1186/s12887-018-1025-y
2	Shen, W. W.; Chen, H. M.; Chen, H.; Xu, F.; Li, L. S.; Liu, Z. H.	2010	Obesity-related glomerulopathy: Body mass index and proteinuria	intervention trial	China	63	adults	both	The inclusion criteria included the following: (1) The presence of obesity BMI no less than 28 kg/m2 according to the Working Group on Obesity in China (19); (2) fasting blood glucose level 7.0 mmol/L and postprandial glucose 11.1 mmol/L; (3) 24-hour urinary protein excretion 0.4g, without gross hematuria or evident microscopic hematuria; (4) pathologic features included glomerulomegaly with or w…	NS	renal biopsy-proven obesity-related glomerulopathy (ORG)	diet, PA	significant	a) energy reduction of 500 kcal, b) aerobic exercise for at least 60 minutes at a frequency of at least 3 d/wk.	NA	6 months	BMI	anthropometrics	association, correlation, change	https://journals.lww.com/cjasn/fulltext/2010/08000/obesity_related_glomerulopathy__body_mass_index.9.aspx
1	Sheean, P.; Matthews, L.; Visotcky, A.; Banerjee, A.; Moosreiner, A.; Kelley, K.; Chitambar, C. R.; Papanek, P. E.; Stolley, M.	2021	Every Day Counts: a randomized pilot lifestyle intervention for women with metastatic breast cancer	randomized pilot intervention	US	40	adults	women	To participate, adult (≥ 18 years) females with histologically confirmed MBC had to be deemed clinically stable by their medical oncologist defined as follows: anticipated life expectancy of at least ≥12 months, no unintentional weight loss, no new symptoms or change in performance status (ECOG 0–1) for the past 30 days, no clinical (including laboratory) or radiologic evidence of disease progres…	Women with <12 months of life anticipated, receiving appetite stimulants and/or steroids were not approached. Women not medically cleared by their oncologist or already adherent to the ACS lifestyle guidelines were ineligible.	metastatic breast cancer	diet, PA, mental	significant	intervention rooted in social cognitive theory (SCT) addressing the adoption of the ACS nutrition and PA guidelines for cancer survivors, including: 1) consumption of whole grains and 5+ fruits and vegetables daily, and 2) engagement in a minimum of 150 minutes of moderate PA and 2 sessions of resistance exercise training (RET)/week.	a) QOL, b) symptom burden, c) Three 24-hour diet recalls	12 weeks	BMI, body composition, visceral fat mass,	anthropometrics, DEXA	change, association	https://link.springer.com/article/10.1007/s10549-021-06163-1
3	Shaver, L. N.; Beavers, D. P.; Kiel, J.; Kritchevsky, S. B.; Beavers, K. M.	2019	Effect of Intentional Weight Loss on Mortality Biomarkers in Older Adults With Obesity	secondary analysis of a randomized clinical trial	US	96	elderly	both	NS	NS	obesity	diet, traditional markers	significant	a) Participants randomized to the weight loss (WL) program underwent a high protein dietary WL intervention, targeting 10% baseline WL. The Medifast® 421 Plan® was used to achieve a caloric deficit by providing 1,100–1,300 calories per day through four meal replacement products (90–110 kcals, 11–15 g protein), two lean and green meals (each 5–7 oz. lean protein, three servings of non-starchy vege…	NA	6 months	BMI, weight	anthropometrics	association, change	https://academic.oup.com/biomedgerontology/article/74/8/1303/5076835
1	Shapiro, J. R.; Stout, A. L.; Musante, G. J.	2006	"Structure-size me:" Weight and health changes in a four week residential program	intervention study (residential program)	US	93	adults	both	NS	NS	healthy	diet, PA, mental	significant	a) diet low in calories, fat, sodium, and cholesterol, Participants learned about nutrition, menu planning, restaurant dining, supermarket shopping, and weight maintenance, b) Participants were encouraged to engage in 30–60 min of cardiovascular exercise on at least five days per week and to include 2–3 days per week of strength training, c) Several daily educational classes (e.g., emotional eati…	NS	4 weeks	BMI, weight loss	anthropometrics	change	https://www.sciencedirect.com/science/article/pii/S1471015305000498
3	Shalitin, S.; Yackobovitch-Gavan, M.; Phillip, M.	2009	Prevalence of thyroid dysfunction in obese children and adolescents before and after weight reduction and its relation to other metabolic parameters	retrospective case series design	Israel	207	children, adolescents	both	NS	Exclusion criteria were the presence of any syndrome or disease known to affect body composition or fat distribution, any major illness since birth, current steroid therapy, or presence of overt hypothyroidism or autoimmune thyroid disease (positive antithyroidal peroxidase and thyroglobulin antibodies).	obese	diet, PA, traditional markers	significant	a) balanced hypocaloric diet of 1,200 kcal/day, b) The physical activity intervention consisted of high-intensity progressive exercise: 75% maximum heart rate 3 days/week for 90 min, comprising 45 min of aerobic exercise and 45 min of resistance exercise under the direction of professional coaches.	NS	12 weeks	BMI, WC, body composition	bioimpedance analysis, anthropometrics	change, correlation	https://karger.com/hrp/article-abstract/71/3/155/373376/Prevalence-of-Thyroid-Dysfunction-in-Obese
3	Serra-Prat, M.; Terradellas, M.; Lorenzo, I.; Arús, M.; Burdoy, E.; Salietti, A.; Ramírez, S.; Palomera, E.; Papiol, M.; Pleguezuelos, E.	2022	Effectiveness of a Weight-Loss Intervention in Preventing Frailty and Functional Decline in Community-Dwelling Obese Older People. A Randomized Controlled Trial	2 parallel arms randomized controlled trial	Spain	305	elderly	both	adults aged 65-75 years, with a BMI of 30-39 kg/m2 (inclusive), who had at least one of the following obesity-related clinical conditions for which weight loss is advisable: dyslipidemia, hypertension, diabetes or insulin resistance, obesity-related physical limitations, or sleep apnoea/hypopnoea.	Exclusion criteria were dementia, neurodegenerative diseases, severe psychiatric disorders, cancer diagnoses, lower limb amputation, institutionalization, and life expectancy <6 months.	community-dwelling obese	diet, PA, traditional markers	significant	a) personalized eating plan, aimed at achieving BMI<30 or weight loss>10%: Personalized eating plans were based on a diet as follows: (a) hypocaloric, with a caloric deficit of 300-400 kcal/day with respect to the DEE, (b) balanced in macronutrients, with around 20%, 50% 27% of total energy delivered in the form of proteins (1.2 g/kg/day), carbohydrates, and fat, respectively, and (c) balanced in…	NS	6 months of intervention, 12, and 24 months of follow-up	weight, WHR, WC, BMI, fat mass	bioimpedance analysis, anthropometrics	change	https://link.springer.com/article/10.14283/jfa.2021.38
4	Sergeev, I. N.; Aljutaily, T.; Walton, G.; Huarte, E.	2020	Effects of Synbiotic Supplement on Human Gut Microbiota, Body Composition and Weight Loss in Obesity	placebo-controlled intervention clinical trial	US	20	adults	both	NS	Human subjects with conditions that may impact gut microbiota (gastrointestinal, autoimmune, and metabolic diseases and medications, particularly antibiotics) were not included in the trial.	overweight/obese	diet, omics	significant	a) weight loss program eating plan (a low-carbohydrate high-protein dietary pattern with reduced energy intake). A typical daily meal plan included 104 g protein, 68–80 g carbohydrates, 36.5–39.0 g fat, and 26–30 g fiber (4100–4160 kJ), b) The synbiotic group was on the same diet plan but additionally received a synbiotic (probiotic plus prebiotic) supplement daily for 3 months, c) The probiotic …	a) 16S rRNA Gene Sequencing, b) DNA sequencing, c) curated reference taxonomic database, d) Alpha diversity metrics, e) Beta diversity.	3 months	BMI, body fat mass and %, body lean mass	anthropometrics, DEXA, whole-body images	change, association	https://www.mdpi.com/2072-6643/12/1/222
9	Serena, C.; Ceperuelo-Mallafré, V.; Keiran, N.; Queipo-Ortuño, M. I.; Bernal, R.; Gomez-Huelgas, R.; Urpi-Sarda, M.; Sabater, M.; Pérez-Brocal, V.; Andrés-Lacueva, C.; Moya, A.; Tinahones, F. J.; Fernández-Real, J. M.; Vendrell, J.; Fernández-Veledo, S.	2018	Elevated circulating levels of succinate in human obesity are linked to specific gut microbiota	five different clinical substudies: a) ross-sectional study cohort I, b) Discovery cohort II, c) Confirmatory cohort III, d) Dietary intervention cohort IV, e) Follow-up study cohort V.	Spain	a) ross-sectional study cohort I: 91, b) Discovery cohort II: 20, c) Confirmatory cohort III: 17, d) Dietary intervention cohort IV: 9 e) Follow-up study cohort V: 19.	adults	both	Inclusion criteria for all subjects (1) Caucasian men and women; (2) body mass index (BMI) range from lean to obese (adequately represented in each group); (3) absence of underlying pathology on physical examination and tests other than those associated with an excess of weight or diabetes; and (4) signed informed consent for participation in the study.	Exclusion criteria for all subjects (1) Serious systemic disease unrelated to obesity such as cancer, severe kidney, or liver disease; (2) systemic diseases with intrinsic inflammatory activity; (3) history of liver disease (chronic active hepatitis or cirrhosis) and/or abnormal liver function (alanine transaminase and/or aspartate transaminase three times above the upper normal value); altered r…	a) ross-sectional study cohort I: lean, obese, T2D, b) Discovery cohort II: lean, obese, c) Confirmatory cohort III: lean, obese, d) Dietary intervention cohort IV: obese, e) Follow-up study cohort V: lean, obese, T2D,	diet, PA, omics, traditional markers	significant	a) Dietary Intervention cohort IV: a hypocaloric Mediterranean Diet, included extra virgin olive oil and nuts and reduced the energy intake by approximately 600 kcal. The diet comprised fat (35–40%; 8–10% saturated fatty acids), carbohydrates (40–45%; low glycemic index), and protein (20%), b) Participants were encouraged to gradually increase their level of physical activity to reach at least 45…	a) 16S sequencing (cohort II and IV) b) GENEActiv© accelerometer, c) Rapid Assessment of Physical Activity questionnaire, d) Metagenomic analysis (cohort III and V), e) LC-MS/MS and NMR analysis, f) Human Zonulin Elisa Kit, j) EnzyChromTM Succinate Assay Kit.	2 years	BMI	anthropometrics	associations	https://academic.oup.com/ismej/article/12/7/1642/7475469
4	Seong, E.; Bose, S.; Han, S. Y.; Song, E. J.; Lee, M.; Nam, Y. D.; Kim, H.	2021	Positive influence of gut microbiota on the effects of Korean red ginseng in metabolic syndrome: a randomized, double-blind, placebo-controlled clinical trial	randomized, double‑blind, placebo‑controlled clinical trial	Republic of Korea	50	adults	both	Inclusion criteria were as follows: (1) adults aged 19 to 65; (2) those who had 3 or more of the following MS features ((i) waist circumference (WC) male > 90 cm, female > 85 cm, (ii)TG ≥ 150 mg/dL or those taking medications for hyperlipidemia, (iii) HDL male < 40 mg/dL, female < 50 mg/dL, (iv) fasting glucose ≥ 100 mg/dL or those taking medications for diabetes, and (v) systolic blood pressure …	The exclusion criteria were as follows: (1) those with endocrine diseases that could affect the body weight, such as hypothyroidism and Cushing’s syndrome; (2) those with heart diseases (heart failure, angina, and myocardial infarction) or a history of stroke or temporary ischemic heart attack; (3) those with a malignant tumor or lung disease; (4) those diagnosed with liver dysfunction serum leve…	MetS	diet, omics, traditional markers	significant	Korean red ginseng (KRG): 6000 mg/day	a) Sequencing of the 16S rRNA gene, b) Enterotype analysis.	8 weeks	total fat mass, fat %, BMI, and WC	bioelectrical impedance analysis, anthropometrics	change, association	https://link.springer.com/article/10.1007/s13167-021-00243-4
9	Schneiders, L. D. B.; Brand, C.; Borfe, L.; Gaya, A. R.; Brazo-Sayavera, J.; Renner, J. D. P.; Reuter, C. P.	2021	A Multicomponent Intervention Program With Overweight and Obese adolescents Improves Body Composition and Cardiorespiratory Fitness, but Not Insulin Biomarkers	quasi-experimental study (intervention study-Phase III)	Brazil	37	adolescents	both	NS	NS	overweight and obese	diet, PA, mental, traditional markers	significant	a multicomponent program with activities distributed in 2-h sessions, three times a week, physical education, pharmacy, physiotherapy, nutrition, psychology, nursing, and medicine, among others. a) PA: warm-up, stretching, walking, and sports activities (futsal, handball, basketball, and jiu-jitsu), water activities such as water aerobics, recreational activities, and swimming for beginners, aero…	a) Heart rate (HR) was controlled using HR monitors (Polar Cardiac Monitor-FT1), and training intensity was defined to induce HR between 50 and 70% of maximum HR, considering the Karvonen equation (maximum HR = 220-age).	6 months	BMI, WC, WHR	anthropometrics	change, association	https://www.frontiersin.org/articles/10.3389/fspor.2021.621055/full
6	Saxe, G. A.; Major, J. M.; Westerberg, L.; Khandrika, S.; Downs, T. M.	2008	Biological mediators of effect of diet and stress reduction on prostate cancer	pilot intervention trial	US	40	elderly	men	Patients were eligible if they had biopsy-confirmed, operable, invasive PC that was treated by radical prostatectomy or radiation therapy; had increasing PSA documented on a minimum of 3 serial tests, each at least 1 month apart from the others, after achieving post-treatment nadir; had no radiological or pathological evidence of overt metastatic disease since completion of initial local treatmen…	NS	prostate Cancer	diet, mental	significant	a) diet: taught to increase intake of whole grains, vegetables, fruit, and legumes and to decrease meat, dairy, and refined carbohydrates, dietary counseling as well as a series of 10 three-hour group meetings over the 6-month period (once per week during the first month, once per month during months 2-5, and twice during month 6), telephone calls from the dietitian weekly, During these calls, pa…	NS	6 months	WHR, BMI	anthropometrics	change	https://journals.sagepub.com/doi/abs/10.1177/1534735408322849
4	Santos, K. G. D.; Yoshinaga, M. Y.; Glezer, I.; Chaves-Filho, A. D. B.; Santana, A. A. D.; Kovacs, C.; Magnoni, C. D.; Lajolo, F. M.; Miyamoto, S.; Aymoto Hassimotto, N. M.	2022	Orange juice intake by obese and insulin-resistant subjects lowers specific plasma triglycerides: A randomized clinical trial	randomized clinical trial	Brazil	25	adults	both	Eligible participants were assessed for fasting glucose and insulin to calculate the HOMA-IR index. Among the eligible participants, a total of 28 volunteers, both sexes, with body mass index (BMI 30 kg/m2) and, diagnosis of insulin resistance (HOMA-IR index, with cut-off > 2.71) were included in the study.	The exclusion criteria were BMI <30kg/m2atthestartof the clinical trial; diagnosis of diabetes mellitus; gastrointestinal diseases; intake of hypoglycaemic or anti-inflammatory agents; vitamin, mineral, or antioxidant supplements; and inability to respond to research questionnaires and perform anthropometric assessments.	obesity and prediabetes	diet, omics, traditional markers	significant	orange juice	24h diet recall	15 days	weight, BMI, WC	anthropometrics	change, correlations	https://www.sciencedirect.com/science/article/pii/S240545772200434X
6	Santos, Fgcd; Godoy-Leite, M.; Penido, E. A. R.; Ribeiro, K. A.; da Gloria Rodrigues-Machado, M.; Rezende, B. A.	2023	Eating behaviour, quality of life and cardiovascular risk in obese and overweight children and adolescents: a cross-sectional study	cross-sectional study	Brazil	181	children, adolescents	both	NS	NS	obese and overweight	diet, mental	significant	NA	a) Children’s Eating Behaviour Questionnaire (CEBQ) questionnaire, b) Quality of Life Inventory version 4.0 (QoL),	NA	BMI, weight, height, WC, HC, and WHtR	anthropometrics	frequency, association	https://link.springer.com/article/10.1186/s12887-023-04107-w
1	Santana, P.; Santos, R.; Nogueira, H.	2009	The link between local environment and obesity: A multilevel analysis in the Lisbon Metropolitan Area, Portugal	multilevel analysis	Portugal	7669	adults, elderly	both	NS	NS	general population	diet, PA, mental	significant	a) fruit and vegetable intake, b) vigorous and moderate PA, c) environmental domains related to weight gain	a) a healthy diet was defined in accordance with self-reported fruit and vegetable intake on the day before the interview, b) self-reported leisure-time activities.	NS	BMI	self-reported anthropometrics	association	https://www.sciencedirect.com/science/article/pii/S0277953608006084
4	Samblas, Mirian; Mansego, Maria Luisa; Zulet, Maria Angeles; Milagro, Fermín I.; Martinez, J. Alfredo	2019	An integrated transcriptomic and epigenomic analysis identifies CD44 gene as a potential biomarker for weight loss within an energy-restricted program	randomized controlled and longitudinal trial	Spain	47	adults	both	NS	The volunteers who presented difficulties for changing dietary habits, psychological or eating disorders, weight instability the last 3 months before the study, pharmacological treatment, metabolism of energy- or nutrients-related chronic diseases, and food allergies or intolerances were excluded from the study.	MetS	diet, omics	significant	the control diet was based on the American Heart Association (AHA) criteria and the RESMENA diet was characterized by a higher meal frequency and a different macronutrient distribution (40% carbohydrates, 30% lipids and 30% proteins). The prescribed diets had the same energy restriction (− 30% of the studied requirements).	a) Genome‑wide mRNA expression analysis, b) Genome‑wide DNA methylation analysis, c) mRNA expression analysis by quantitative real‑time PCR, d) DNA methylation analysis by MALDI‑TOF mass spectrometry, e) Enzyme‑linked immunosorbent assay (ELISA)	6 months	BMI, WC, body fat mass	bioelectric impedance, DEXA	change, association	https://link.springer.com/article/10.1007/s00394-018-1750-x
4	Salazar, N.; Dewulf, E. M.; Neyrinck, A. M.; Bindels, L. B.; Cani, P. D.; Mahillon, J.; de Vos, W. M.; Thissen, J. P.; Gueimonde, M.; de Los Reyes-Gavilán, C. G.; Delzenne, N. M.	2015	Inulin-type fructans modulate intestinal Bifidobacterium species populations and decrease fecal short-chain fatty acids in obese women	randomized, double-blind, parallel, placebo-controlled trial	Belgium	30	adults	women	NS	Ns	obese	diet, omics	significant	daily supplement of 16 g of Inulin-type fructans (ITF) (Synergy 1, namely, inulin/oligofructose 50/50 mix)	a) DNA extraction for Bifidobacterium spp. analysis, b) PCReDGGE analysis, c) q-PCR analysis, d) Fecal SCFA analysis by GC.	3 months	BMI, WHR, fat mass	anthropometrics	correlation, association	https://www.sciencedirect.com/science/article/pii/S0261561414001599
1	Salas-Salvadó, J.; Díaz-López, A.; Ruiz-Canela, M.; Basora, J.; Fitó, M.; Corella, D.; Serra-Majem, L.; Wärnberg, J.; Romaguera, D.; Estruch, R.; Vidal, J.; Alfredo Martínez, J.; Arós, F.; Vázquez, C.; Ros, E.; Vioque, J.; López-Miranda, J.; Bueno-Cavanillas, A.; Tur, J. A.; Tinahones, F. J.; Martín, V.; Lapetra, J.; Pintó, X.; Daimiel, L.; Delgado-Rodríguez, M.; Matía, P.; Gómez-Gracia, E.; Díez…	2019	Effect of a lifestyle intervention program with energy-restricted Mediterranean diet and exercise on weight loss and cardiovascular risk factors: One-year results of the PREDIMED-Plus trial	multicenter randomized controlled trial	multicenter	626	adults, elderly	both	Eligible participants were community-dwelling adults (aged 55-75 y in men; 60-75 y in women) with overweight/obesity body mass index ≥27 and <40 kg/m2, who met at least three components of the MetS according to the updated harmonized criteria of the joint statement from International Diabetes Federation/National Heart, Lung and Blood Institute/American Heart Association (IDF/NHLBI/AHA-2009) (1): …	- Illiteracy or inability/unwillingness to provide with the written informed consent or communicate with study staff. - Documented history of previous CVD, including: angina, myocardial infarction, coronary revascularization procedures, stroke (ischemic or hemorrhagic, including transient ischemic attacks), symptomatic peripheral artery disease that required surgery or was diagnosed with vascular…	Overweight/obese, MetS	diet, PA, mental	significant	a) energy-restricted, Mediterranean diet, b) physical activity promotion, c) behavioral support.	NS	12 months	weight change, BMI	anthropometrics	change	https://diabetesjournals.org/care/article/42/5/777/40527/Effect-of-a-Lifestyle-Intervention-Program-With
1	Sakane, N.; Kotani, K.; Suganuma, A.; Takahashi, K.; Sato, J.; Suzuki, S.; Izumi, K.; Kato, M.; Noda, M.; Nirengi, S.; Kuzuya, H.	2019	Prevention of Metabolic Syndrome by Telephone-Delivered Lifestyle Intervention in a Real-World Setting: Sub-Analysis of a Cluster-Randomized Trial	sub-analysis of a two-armed cluster-randomized trial	Japan	1597	adults	both	Inclusion criteria were an age of 20–65 years and IFG defined as a fasting plasma glucose (FPG) concentration of 100–125mg/dL (5.6–6.9mmol/L).	Exclusion criteria included diagnosis with T2D, a history of taking antidiabetic agents, and an HbA1c ‡6.5%. Women with a history of gestational diabetes were eligible. Physical or medical conditions that prevent exercising, pregnancy or possible pregnancy, type 1 diabetes mellitus, liver cirrhosis or chronic viral hepatitis (type B or type C), and the use of a cardiac pacemaker were also among t…	at risk of T2D	diet, PA, mental	significant	goal-focused lifestyle coaching over the telephone: (1) habitual exercise (10,000 steps or more per day), (2) achievement and maintenance of an appropriate body weight (a 5% reduction in body weight in subjects with a body mass index (BMI) of ‡25kg/m2 or a 3% reduction in subjects with a BMI of 23.0–24.9kg/m2), (3) habitual intake of dietary fiber (five or more dishes of vegetables per day or 350…	pedometer	1 year	BMI, WC	anthropometrics	change, association	https://www.liebertpub.com/doi/abs/10.1089/met.2018.0130
6	Sairanen, E.; Lappalainen, R.; Lapveteläinen, A.; Tolvanen, A.; Karhunen, L.	2014	Flexibility in weight management	randomized clinical trial	Finland	82	adults	both	inclusion criteria being body mass index (BMI) 30–40 kg/m2, age 30–65 years	NS	obese	diet, mental	significant	very low-calorie diet (VLCD) products	a) Three-Factor Eating Questionnaire (TFEQ) was used to measure flexible and rigid control of cognitive eating restraint, b) Psychological well-being vs. distress was evaluated using the General Health Questionnaire, c) Psychological flexibility was assessed using the Acceptance and Action Questionnaire (AAQ-II), d) Perceived action and self-efficacy coping scales relating to nutrition were used …	9 months	BMI, weight	anthropometrics	change, association	https://www.sciencedirect.com/science/article/pii/S1471015314000221
4	Rzehak, P.; Hellmuth, C.; Uhl, O.; Kirchberg, F. F.; Peissner, W.; Harder, U.; Grote, V.; Weber, M.; Xhonneux, A.; Langhendries, J. P.; Ferre, N.; Closa-Monasterolo, R.; Verduci, E.; Riva, E.; Socha, P.; Gruszfeld, D.; Koletzko, B.	2014	Rapid growth and childhood obesity are strongly associated with LysoPC(14:0)	multicenter randomized trial	Belgium, Germany, Italy, Poland, and Spain	726	infants	both	NS	NS	healthy	diet, omics	significant	Low-protein formula, High-protein formula, Breast-fed, lysophosphatidylcholine LPCaC14:0.	lipid metabolites and amino acids	plasma blood samples at age 6 months and anthropometric data up to the age of 6 years	WHO-standardized weight change	anthropometrics	change, association	https://karger.com/anm/article-abstract/64/3-4/294/41918/Rapid-Growth-and-Childhood-Obesity-Are-Strongly?redirectedFrom=PDF
9	Ryan, A. S.; Nicklas, B. J.; Berman, D. M.	2006	Aerobic exercise is necessary to improve glucose utilization with moderate weight loss in women	intervention trial	US	32	adults	women	All subjects were non-smokers and showed no evidence of cancer, liver, renal, or hematologic disease or other medical disorders.	The women underwent a 2-hour 75-gram oral glucose tolerance test (OGTT) to exclude women with diabetes	healthy sedentary, obese/overweight postmenopausal women	diet, PA, mental, omics	significant	a) principles of a hypocaloric diet that followed the American Heart Association Step I, restrict their caloric intake by 250 to 350 kcal/d, b) eating behavior, stress management, control of portion sizes, and modification of binge eating., c) exercised at the Baltimore VA Medical Center and Geriatric Research, Education and Clinical Center exercise facility three times a week for 6 months using …	a) 7-day food records and 24-hour dietary recalls (weekly), b) VO2max was measured using a continuous treadmill test protocol, c) Peripheral tissue sensitivity to exogenous insulin was measured using the hyperinsulinemic-euglycemic clamp technique, d) Continuous indirect calorimetry was performed before the start of the glucose infusion and during the last 30 minutes of the insulin infusion by th…	6 months	BMI, weight, WC, HC, WHR, body fat %, lean tissue mass, visceral adipose tissue (VAT), subcutaneous adipose tissue (SAT)	anthropometrics, DEXA	change, association	https://onlinelibrary.wiley.com/doi/full/10.1038/oby.2006.122
4	Rundle, M.; Fiamoncini, J.; Thomas, E. L.; Wopereis, S.; Afman, L. A.; Brennan, L.; Drevon, C. A.; Gundersen, T. E.; Daniel, H.; Perez, I. G.; Posma, J. M.; Ivanova, D. G.; Bell, J. D.; van Ommen, B.; Frost, G.	2023	Diet-induced Weight Loss and Phenotypic Flexibility Among Healthy Overweight Adults: A Randomized Trial	randomized Trial	Bulgaria	72	adults	both	Healthy overweight and obese participants, BMI of 25-35 kg/m2, 50-65 years of age.	Weight change of ≥ 3kg in the preceding 3 months, current smokers, substance abuse, excess alcohol intake, pregnancy, diabetes, cardiovascular disease, cancer, gastrointestinal disease e.g. inflammatory bowel disease or irritable bowel syndrome, kidney disease, liver disease, pancreatitis, use of medications likely to interfere with energy metabolism, appetite, and hormonal regulation, including …	healthy overweight	diet, omics, traditional markers	significant	weight loss group (WLG): 20% energy-restricted diet weight-maintenance group (WMG)	a) telephonic interviews: 7-d food diaries during weeks 1–13, b) LC-MS/MS	12 weeks	regional adipose tissue (AT), BMI, weight change, WC, HC	MRI, anthropometrics	association, change	https://www.sciencedirect.com/science/article/pii/S0002916523660204
4	Romo-Vaquero, M.; Cortés-Martín, A.; Loria-Kohen, V.; Ramírez-de-Molina, A.; García-Mantrana, I.; Collado, M. C.; Espín, J. C.; Selma, M. V.	2019	Deciphering the Human Gut Microbiome of Urolithin Metabotypes: Association with Enterotypes and Potential Cardiometabolic Health Implications	three intervention trials	Spain	249	adults	both			first trial: normoweight–overweight healthy, second trial: non-medicated overweight–obese healthy individuals, third trial: healthy, normoweight–overweight–obese	diet, omics, traditional markers	significant	Trial 1: Unpeeled walnuts (30 g per day, Trial 2: Pomegranate extract (450 mg per day), Trial 3: Pomegranate extract (1350 mg per day)	16S rDNA gene amplification, metagenomic sequencing library preparation Illumina as well as sequence processing and taxonomic classification of gut microbiota.	3 days	BMI	anthropometrics	associations, correlation	https://onlinelibrary.wiley.com/doi/abs/10.1002/mnfr.201800958
1	Röhling, M.; Martin, K.; Ellinger, S.; Schreiber, M.; Martin, S.; Kempf, K.	2020	Weight reduction by the low-insulin-method— a randomized controlled trial	randomized controlled trial	Germany	30	adults	both	age ≥18 years, body mass index (BMI) ≥25 kg/m2	acute diseases, chronic diseases such as cancer, chronic obstructive pulmonary disease, asthma, dementia, chronic bowel disease, psychosis, liver cirrhosis, nephropathy, renal insufficiency with glomerular filtration rate (GFR) <30 mL/min/1.73 m2 (but not type 2 diabetes), severe illness with in-patient treatment during the last 3 months, weight change >2 kg/week during the last month, smoking se…	employees with overweight or obesity in the Düsseldorf Catholic Hospital Group in Düsseldorf, Germany.	diet, PA, mental	significant	education program (seven theoretical sessions and two practical modules lasting 90 min each) and telemedical coaching (four care calls lasting 20–30 min each), participants received monthly care calls, group-based seminars, low-carbohydrate nutrition including formula diet, continuous glucose monitoring, telemetric monitoring, and telemedical coaching, The seminar-based education program consiste…	telemetric scales, pedometers, measure their weight and steps continuously, telemedical coaching	12, 26, and 52 weeks	BMI, WC, fat mass, weight	anthropometrics, body composition scale	change	https://www.mdpi.com/2072-6643/12/10/3004
6	Rodriguez-Hernandez, H.; Morales-Amaya, U. A.; Rosales-Valdéz, R.; Rivera-Hinojosa, F.; Rodriguez-Moran, M.; Guerrero-Romero, F.	2009	Adding cognitive behavioural treatment to either low-carbohydrate or low-fat diets: differential short-term effects	randomized clinical intervention study	Mexic	105	adults	women	NS	Pregnancy, hypothyroidism, heart failure, and renal and hepatic disease were exclusion criteria.	obese	diet, mental, traditional markers	significant	cognitive behavioral treatment (CBT) with LF, cognitive behavioral treatment (CBT) with LC diet.	Depression and anxiety were measured using the Beck Anxiety Inventory (BAI) and the Beck Depression Inventory (BDI) scales,	6 months	weight, BMI, WC, body fat	anthropometrics, bioelectric impedance using a body composition analyzer	change	https://www.cambridge.org/core/journals/british-journal-of-nutrition/article/adding-cognitive-behavioural-treatment-to-either-lowcarbohydrate-or-lowfat-diets-differential-shortterm-effects/07DD7872B943A54DFAB3E2B683F66835
3	Roberts, C. K.; Vaziri, N. D.; Barnard, R. J.	2002	Effect of diet and exercise intervention on blood pressure, insulin, oxidative stress, and nitric oxide availability	residential intervention	US	11	adults, elderly	men	Diseases under drug therapy included hypercholesterolemia and hypertension in 3 individuals each. Hypertension was present in 7 patients and type 2 diabetes in 2 patients.	NS	healthy	diet, PA, omics	significant	Pritikin Longevity Center 21-day residential diet and exercise intervention. a) meals were served buffet style, and all participants were allowed to eat ad libitum. Prepared meals contained 10% of calories from fat (polyunsaturated/saturated fatty acid ratio 1.24), 15% to 20% from protein, and 70% to 75% from primarily unrefined carbohydrates. Carbohydrates were from high-fiber whole grains ( 5 s…	NS	21 days	BMI, weight	anthropometrics	change	https://www.ahajournals.org/doi/full/10.1161/01.CIR.0000040584.91836.0D
4	Roach, L. A.; Meyer, B. J.; Fitton, J. H.; Winberg, P.	2022	Improved Plasma Lipids, Anti-Inflammatory Activity, and Microbiome Shifts in Overweight Participants: Two Clinical Studies on Oral Supplementation with Algal Sulfated Polysaccharide	double-blind, randomized, placebo-controlled trial	Australia	64	adults	both	NS	Exclusion criteria were <18 years of age and antibiotic use in the previous two months. Participants with an overweight or obese BMI (>25 kg/m2 ) were included in the study, with one participant of a BMI of 22 kg/m2 .	overweight or obese	diet, omics, traditional markers	non significant	2 g/day or 4 g/day of daily 84-derived sulfated polysaccharide- ”xylorhamnoglucuronan” (SXRG84),	a) 16S rRNA, b) 24-h dietary recalls, c) Bowel movements, self-recorded, d)	6 weeks	BMI	anthropometrics	change, association	https://www.mdpi.com/1660-3397/20/8/500
3	Rinott, E.; Meir, A. Y.; Tsaban, G.; Zelicha, H.; Kaplan, A.; Knights, D.; Tuohy, K.; Scholz, M. U.; Koren, O.; Stampfer, M. J.; Wang, D. D.; Shai, I.; Youngster, I.	2022	The effects of the Green-Mediterranean diet on cardiometabolic health are linked to gut microbiome modifications: a randomized controlled trial	randomized controlled trial	Israel	294	adults	both	Inclusion criteria were age > 30 years with abdominal obesity waist circumference (WC): men > 102 cm, women > 88 cm or dyslipidemia triglycerides (TG) > 150mg/dL and high-density lipoprotein cholesterol (HDLc) ≤ 40 mg/dL for men, ≤ 50 mg/dL for women.	Exclusion criteria were an inability to partake in physical activity, serum creatinine level2mg/dL, disturbed liver function, a major illness that might require hospitalization, pregnancy or lactation for women, presence of active cancer or undergoing chemotherapy either at present or in the prior three years, participation in another trial, chronic treatment with warfarin (given its interaction…	abdominal obesity/dyslipidemia	diet, PA, omics	significant	a) healthy dietary guidelines (HDG): standard nutritional counseling based on the Harvard T. H. Chan School of Public Health’s “The Nutrition Source, b) MED: a calorie-restricted Mediterranean diet, c) Green-MED: 28g/day walnuts, the Green-MED diet was further restricted in processed and red meat and was richer in plants and polyphenols. The participants were provided with 3–4 cups/day of green t…	a) 16S rRNA sequencing, b) Shotgun metagenomics sequencing, c) self-reported FFQ through a computer, d) Green-MED adherence score.	6 months	Weight, WC	anthropometrics	change, association, correlation	https://link.springer.com/article/10.1186/s13073-022-01015-z
6	Rief, W.; Conradt, M.; Dierk, J. M.; Rauh, E.; Schlumberger, P.; Hinney, A.; Hebebrand, J.	2007	Is information on genetic determinants of obesity helpful or harmful for obese people?--A randomized clinical trial	randomized clinical trial	Germany	294	adults	both	Inclusion criterion was a BMI ≥30 and a willingness to participate if selected for a consultation session.	NS	healthy	diet, mental, genetics	significant	general information on body weight, information on the failure of most dietary approaches, encouragement of normal and regular food intake (to avoid yoyo weight cycles and binge eating), and regular activity.	a) Restraint eating: Dutch Eating Behavior Questionnaire (DEBQ-R), b) Body acceptance: subscale body self-acceptance from the Frankfurt Body Image Scale, c) Obesity-associated feeling guilty: subscale of the Weight-and-Body-Related Shame and Guilt Scale (WEB-SG), d) Self-efficacy: an adaptation of Bandura’s 10-item scale to assess self-efficacy, e) Negative affectivity: ‘Positive and Negative Aff…	6 months	BMI	anthropometrics	change	https://link.springer.com/article/10.1007/s11606-007-0353-7
1	Reinehr, T.; Kleber, M.; Toschke, A. M.	2009	Lifestyle intervention in obese children is associated with a decrease of the metabolic syndrome prevalence	lifestyle intervention	Germany	288	children	both	NS	Children not finishing the intervention, with endocrine disorders, familial hyperlipidemia or syndromal obesity were excluded from the study. Children and families, who declined to participate in the lifestyle intervention for other reasons such as lack of time or motivation, were excluded from the study due to lack of follow-up data.	obese	diet, PA, mental	significant	the children took part in the nutritional course and in the eating-behavior course in six group-sessions each lasting for 1.5h. At the same time, the parents were invited to attend six parents’ evenings. In the establishing phase (6 months), individual psychological family therapy was provided (30min/month). In the last phase of the program (accompanying the families back to their every-day lives…	Three-day weighed dietary records	1 year	BMI	anthropometrics	change	https://www.sciencedirect.com/science/article/pii/S0021915009002524
1	Reinehr, T.; Kleber, M.; De Sousa, G.; Andler, W.	2009	Leptin concentrations are a predictor of overweight reduction in a lifestyle intervention	lifestyle intervention	Germany	248	children	both	NS	Children not finishing the intervention, with endocrine disorders, familial hyperlipidemia or syndromal obesity were excluded from the study. Children and families, who declined to participate in the lifestyle intervention for other reasons such as lack of time or motivation, were excluded from the study due to lack of follow-up data.	obese	diet, PA, mental	significant	the children took part in the nutritional course and the eating-behavior course in six group sessions, each lasting for 1.5 hours. At the same time, the parents were invited to attend six parent’ evenings. In the establishing phase (6 months), individual psychological family therapy was provided (30min/month). In the last phase of the program (accompanying the families back to their everyday live…	Three-day weighed dietary records	1 year	BMI	anthropometrics	change, correlation	https://www.tandfonline.com/doi/abs/10.3109/17477160902952464
1	Reeves, M. M.; Terranova, C. O.; Winkler, E. A. H.; McCarthy, N.; Hickman, I. J.; Ware, R. S.; Lawler, S. P.; Eakin, E. G.; Demark-Wahnefried, W.	2021	Effect of a remotely delivered weight loss intervention in early-stage breast cancer: Randomized controlled trial	two-arm, parallel, randomized trial	US	159	adults, elderly	women	Women aged 18–75 years were eligible if they had a diagnosis of stage I–III breast cancer in the previous two years, a BMI of 25–45 kg/m2, and completed primary cancer treatment (excluding endocrine treatment).	Exclusions included pregnancy, contraindications to unsupervised exercise, >5% weight loss within the previous six months, insufficient English, or self-reported anxiety and/or depression that would interfere with participation.	overweight/obese breast cancer survivors (stage I–III )	diet, PA, mental	significant	weight loss of 5-10%, by reducing energy intake (1200–1500 kcal/day) 32 and saturated fat (<7% total energy), increasing vegetables and fruit (5 and 2 servings/day, respectively), and limiting alcohol (≤1 serving/day). Additionally, incremental increases in moderate-to-vigorous intensity aerobic activity to 210 min/week and 2-3 resistance exercise sessions/week were encouraged. The intervention w…	a) workbook, scale, measuring tape, pedometer, calorie-counter book, and self-monitoring diary. b) Dietitians used a semi-structured approach and motivational interviewing for each call. c) Patient-Reported Outcome Measurement Information System (PROMIS) Global Health Scale	6 months, 12 months (primary endpoint), and 18 months	weight, body composition	DEXA, anthropometrics	change	https://www.mdpi.com/2072-6643/13/11/4091
9	Reed, J. L.; De Souza, M. J.; Williams, N. I.	2010	Effects of exercise combined with caloric restriction on inflammatory cytokines	randomized intervention study	US	31	adults	women	Inclusion criteria were (i) no history of or current serious medical conditions; (ii) no history or current diagnosis of depression, disordered eating, or other affective disorders; (iii) age, 25–40 years; (iv) weight, 50–90 kg; (v) BMI, 18– 35 kg·m2; (vi) nonsmoking; (vii) no medication use that would alter metabolic or reproductive hormone levels; (viii) no significant weight loss or gain (±2.3…	NS	normal-to-overweight premenopausal women	diet, PA, mental, traditional markers	significant	a) a screening period consisting of 1 menstrual cycle (Screening), a baseline period equivalent to 1 menstrual cycle (Baseline), an intervention period equivalent to 4 menstrual cycles (Interventions 1–4), and a post-study period equivalent to 1 week following the end of Intervention cycle 4 (post-study), Workouts took place 4 times per week and consisted of a 5-min warm-up, 40–90 min of aerobic …	a) Beck Depression Inventory, b) a questionnaire about food preferences and allergies, c) a survey of habitual physical activity, d) 3-day diet logs, e) 7 days of physical activity calories recorded from the RT3 accelerometer, f) maximal aerobic capacity (V_O2 max was performed	4 months	BMI, body composition, body fat%	anthropometrics, hydrostatic weighing	change, correlation	https://cdnsciencepub.com/doi/abs/10.1139/h10-046
7	Ream, M.; Saez-Clarke, E.; Taub, C.; Diaz, A.; Frasca, D.; Blomberg, B. B.; Antoni, M. H.	2022	Brief Post-Surgical Stress Management Reduces Pro-Inflammatory Cytokines in Overweight and Obese Breast Cancer Patients Undergoing Primary Treatment	randomized intervention	US	153	adults, elderly	women	Women aged 21-75 with non-metastatic BC who were between 2- and 10 weeks post-surgery.	Exclusion criteria were clinical interview-determined severe mental illness (i.e., untreated mania or psychosis) that would interfere with the ability to participate in a group intervention format, initiation of adjuvant chemotherapy or radiation treatment prior to enrollment, a previous diagnosis of cancer, and lack of English fluency.	post-surgical overweight and obese breast cancer patients (stage 0-III)	PA, mental, traditional markers	significant	a) cognitive behavioral therapy: adaptive coping within a cognitive-behavioral framework with emphasis on cancer-related stressors, b) relaxation training: reduce stress and anxiety by teaching relaxation and mindfulness techniques, including diaphragmatic breathing, progressive muscle relaxation, imagery, and mindful meditation, c) health education: symptom management, treatments and resources a…	a) brief version of the 7-day PA recall questionnaire, b) perceived stress management skills questionnaire	6 months	BMI	self-reported	change, indirect-correlation	https://www.ncbi.nlm.nih.gov/pmc/articles/PMC9248770/
9	Ramos-Lopez, O.; Cuervo, M.; Goni, L.; Milagro, F. I.; Riezu-Boj, J. I.; Martinez, J. A.	2020	Modeling of an integrative prototype based on genetic, phenotypic, and environmental information for personalized prescription of energy-restricted diets in overweight/obese subjects	clinical trial	Spain	201	adults	both	NS	Major exclusion criteria included a clinical history of cardiovascular disease, type 1 diabetes, or type 2 diabetes treated with insulin; pregnant or lactating women; individuals reporting weight change (>3 kg) within the 3 mo before the study; and initial or unstable medication doses for hyperlipidemia and/or hypertension. Subjects consuming weight-loss medications or other drugs that affect bod…	overweight/obese	diet, PA, genetics, traditional markers	significant	2 energy-restricted diets (30% restriction) with different macronutrient distribution: a moderately high-protein (MHP) diet (30% proteins, 30% lipids, and 40% carbohydrates) and a low-fat (LF) diet (22% lipids, 18% proteins, and 60% carbohydrates)	a) targeted next-generation sequencing, b) single nucleotide polymorphisms (SNPs), c) weighted genetic risk scores for the MHP (wGRS1), d) LF(wGRS2).	4 months	BMI, total body fat, visceral fat	anthropometrics, DEXA	change, association	https://www.sciencedirect.com/science/article/pii/S0002916522010218
3	Ramirez, A. G.; Parma, D. L.; Muñoz, E.; Mendoza, K. D.; Harb, C.; Holden, A. E. C.; Wargovich, M.	2017	An anti-inflammatory dietary intervention to reduce breast cancer recurrence risk: Study design and baseline data	two-arm randomized controlled trial	US	153	adults	women	NS	Participants were notified that if their measured BMI was below 25kg/m2, they would not be allowed to participate in the study.	overweight and obese early-stage (0-III) breast cancer survivors	diet, traditional markers	significant	six monthly workshops (culinary demonstrations, recipes, and meal planning), reinforced by evidence- and theory-based patient navigation, motivational interviewing, and tailored newsletters personalized to individual readiness for change: a) individualized anti-inflammatory dietary prescriptions, b) behavior change cues, e) Participants were instructed to abstain from physical activity, smoking, …	a) self-report responses into an iPad Air using REDCap, b) web-based survey administration software, c) current diet history by completing an instrument based on the Mediterranean diet and an assessment of spice and herb consumption, d) two weekdays and one weekend day, food diary, e) circulating adipose stromal cells (ASCs)	6 months intervention and 12 months follow-up	BMI, body fat %, WC	anthropometric, formula	correlation	https://www.sciencedirect.com/science/article/pii/S1551714416301306
4	Quillen, E. E.; Beavers, D. P.; Cox, A. O.; Furdui, C. M.; Lee, J.; Miller, R. M.; Wu, H.; Beavers, K. M.	2020	Use of metabolomic proﬁling to understand variability in adiposity changes following an intentional weight loss intervention in older adults	randomized controlled trial	US	38	elderly	both	NS	NS	obese	diet, omics	significant	weight loss (WL), achieved by following a hypocaloric, nutritionally complete, higher protein meal plan, vs. weight stability (WS)	LC-MS	6 months	BMI, total body, lean, and fat masses, with visceral adipose tissue (VAT)	DEXA, anthropometrics	association, correlation, change	https://www.mdpi.com/2072-6643/12/10/3188
9	Puklin, L.; Cartmel, B.; Harrigan, M.; Lu, L.; Li, F. Y.; Sanft, T.; Irwin, M. L.	2021	Randomized trial of weight loss on circulating ghrelin levels among breast cancer survivors	randomized trial	US	151	adults	women	Eligible participants included breast cancer survivors with a BMI ≥ 25kg/ m2, diagnosed with stage 0–III breast cancer who had completed chemotherapy and/or radiation therapy at least 3 months before enrollment. Women had to be capable of walking, agree to be randomly assigned, provide informed consent to participate, communicate in English and be accessible by telephone.	Women were excluded from the study if they were pregnant or intending to become pregnant in the next year, had experienced (past 6 months) stroke or myocardial infarction, or had severe uncontrolled mental illness.	overweight/obese breast cancer survivors	diet, PA, mental, traditional markers	significant	Weight loss intervention: a combination of behavioral therapy, reducing caloric intake, and increasing physical activity, individual counseling sessions once a week for the first month, every two weeks for months two and three, followed by once a month for months four, five, and six. The 11 sessions, each 30 minutes in duration, provided individualized information on nutrition, exercise, and soci…	commercial human ghrelin ELISA	6 months	BMI, body fat, and lean body mass (LBM)	anthropometric, DEXA	correlation, change	https://www.nature.com/articles/s41523-021-00260-6
1	Poulin, M. J.; Chaput, J. P.; Simard, V.; Vincent, P.; Bernier, J.; Gauthier, Y.; Lanctôt, G.; Saindon, J.; Vincent, A.; Gagnon, S.; Tremblay, A.	2007	Management of antipsychotic-induced weight gain: prospective naturalistic study of the effectiveness of a supervised exercise programme	prospective, comparative, open, and naturalistic study	Canada	59	adults, elderly	both	Subjects fulfilling the following criteria were eligible for participation: 18 years of age; DSM-IV diagnosis of schizophrenia, schizoaffective, or bipolar disorder; sedentary or moderately active (i.e., B3 h of physical activity/week); and in current treatment with an atypical antipsychotic drug alone or in combination with other psychotropic agents.	The present study excluded patients with medical contraindications to following a physical activity program or those who had previously been enrolled in a similar clinical program.	patients with schizophrenia, schizoaffective or bipolar disorders (DSM-IV), on treatment with atypical antipsychotics	diet, PA, mental	significant	a) diet: nutritional recommendations: Canada’s food guide to healthy eating was a useful tool for this nutrition education counseling, b) PA: cardiovascular workouts on treadmills and stationary cycles, Strength-training exercises included using free weights and resistance bands, as well as flexibility and balance drills. Music was used to maintain enthusiasm for exercise sessions. Rates of perce…	a) Clinical Global Impression Scale (CGI): CGI-Severity (CGI-S) and CGIGlobal Improvement (CGI-I) scales, b) Short Form (SF)-36 Health Survey, c) Brief Psychiatric Rating Scale (BPRS)	18 months	BMI, WC	anthropometrics	change	https://journals.sagepub.com/doi/abs/10.1080/00048670701689428
9	Piccolo, B. D.; Keim, N. L.; Fiehn, O.; Adams, S. H.; Van Loan, M. D.; Newman, J. W.	2015	Habitual physical activity and plasma metabolomic patterns distinguish individuals with low vs. high weight loss during controlled energy restriction	secondary analysis of a randomized control trial	Canada	67	adults	both	Main inclusion criteria included age (women: 20–45 y; men: 20–50 y), habitually low dairy consumption (#1 serving of dairy/d), and typical calcium intake #600 mg/d.	NS	overweight/obese	diet, PA, omics, traditional markers	significant	3-4 servings of dairy products during energy restriction (500 kcal/d).	a) self-reported physical activity, omnidirectional accelerometer. Participants were instructed to wear the Actical attached to a belt and worn over the left hip, except during bathing or swimming, for 7 d, b) MS for untargeted metabolomics.	12 weeks	BMI, WC, body composition	anthropometrics, DEXA	change, association	https://www.sciencedirect.com/science/article/pii/S002231662208676X
8	Petry, N. M.; Barry, D.; Pescatello, L.; White, W. B.	2011	A low-cost reinforcement procedure improves short-term weight loss outcomes	randomized	US	56	adults	both	Inclusion criteria included age 18-65 years, body mass index (BMI) of 30.0-39.9 kg/m2, and blood pressure (BP) of 110/70-140/90 mmHg.	Exclusion criteria were medical problems that may impact dietary/ exercise regimens, significant psychiatric symptoms, and loss of>10% of heaviest body weight or participation in a weight loss program in the past year.	overweight	mental, traditional markers	significant	a) LEARN+Supportive Counseling: LEARN manual and were instructed to read one chapter weekly and complete suggested activities; they meet with a therapist weekly for weigh-ins and 30-45 minute counseling sessions, during which therapists reviewed materials and provided support for lifestyle changes, b) LEARN+Supportive Counseling and Reinforcement: above + earned chances to win prizes; Each week t…	NA	12 weeks	BMI, weight change	anthropometrics	change	https://www.sciencedirect.com/science/article/pii/S0002934311003251
9	Petelin, A.; Bizjak, M.; Černelič-Bizjak, M.; Jurdana, M.; Jakus, T.; Jenko-Pražnikar, Z.	2014	Low-grade inflammation in overweight and obese adults is affected by weight loss program	multidisciplinary intervention program	Slovenia	33	adults	both	(1) body mass index (BMI) higher than 25 and lower than 35; (2) aged 25–49; (3) healthy with no metabolic, cardiovascular, endocrine, and acute or chronic inflammatory diseases; (4) not taking medication for lipid metabolism; (5) women in fertility period; (6) reporting a stable weight within the previous 3 months.	NS	overweight and obese	diet, PA, mental, traditional markers	significant	a) extensor and flexor endurance, b) Body satisfaction (a subjective parameter of body image) was assessed as a cognitive aspect of a person’s concept of his/her body, c) reduction of 500 kcal, d) a guided exercise program that included exercises for improvement of muscle function and strength and a Nordic walking course, e) an individual appointment with a psychologist was offered to all subject…	a) Physical activity was estimated using information based on a questionnaire which included types and durations of activities for every day, b) Food records: 2 weekdays and 1 day during the weekend	6 months	BMI, WC, Body composition total percentage body fat (% BF) and percentage trunk fat (% TF)	anthropometrics, bioelectrical impedance analysis (BIA)	change, correlation	https://link.springer.com/article/10.1007/s40618-014-0102-9
3	Perry, A. C.; Applegate, E. B.; Jackson, M. L.; Deprima, S.; Goldberg, R. B.; Ross, R.; Kempner, L.; Feldman, B. B.	2000	Racial differences in visceral adipose tissue but not anthropometric markers of health-related variables	cross-sectional study	Canada	66	adults	women	To participate in the study, subjects were required to be apparently healthy and premenopausal, displaying a body mass index (BMI) above 27.3 kg/m2.	Subjects who were pregnant or lactating, amenorrheic, or taking medications that would affect blood pressure, carbohydrate, or lipid metabolism were excluded from the study. For a subject to be considered CC or AA, both parents and both grandparents had to be of the same racial descent.	overweight/obese	diet, PA, genetics	significant	NA	a) diet: 3-day food log typical of their eating habits for 1 weekend day and 2 weekdays, b) PA: College Alumnus Questionnaire	NA	BMI, WC, visceral adipose tissue (VAT)	anthropometrics, bioelectrical impedance analysis (BIA), MRI	association	https://journals.physiology.org/doi/full/10.1152/jappl.2000.89.2.636
1	Perichart-Perera, O.; Balas-Nakash, M.; Muñoz-Manrique, C.; Legorreta-Legorreta, J.; Rodríguez-Cano, A.; Mier-Cabrera, J.; Aguilera-Pérez, J. R.	2014	Structured hypocaloric diet is more effective than behavioral therapy in reducing metabolic syndrome in Mexican postmenopausal women: A randomized controlled trial	randomized controlled trial	Mexic	118	adults	women	Postmenopausal women were included if they were overweight or obese (body mass index Q25 kg/m2) and had metabolic syndrome (meeting three of five Adult Treatment Panel III risk criteria). The glucose risk cutoff point was established as higher than 100 mg/dL (5.6 mmol/L). All participants were medically treated in the Postmenopause Clinic in our institution. Women were selected by convenience.	Women were excluded if they had DM or a glucose concentration higher than 126 mg/dL (7.0 mmol/L), had thyroid problems, or were taking medications that affect nutrient metabolism or absorption (glucocorticoids, sibutramine, orlistat, appetite suppressors, and lipid-lowering agents).	postmenopausal women with MetS	diet, PA, mental	significant	a) individualized cardioprotective structured diet with established portion sizes from each food group, with restrictions of 300 and 500 kcal/day for overweight and obese women, respectively. Cardioprotective dietary guidelines included 25% to 35% fat intake; less than 7% saturated fat intake; increased monounsaturated and polyunsaturated fat intake; fiber at 25 to 30g/day; high intake of fruits …	NS	6 months	BMI, WC, fat mass	anthropometrics, DEXA	change	https://journals.lww.com/menopausejournal/abstract/2014/07000/structured_hypocaloric_diet_is_more_effective_than.6.aspx
9	Perez-Diaz-Del-campo, N.; Riezu-Boj, J. I.; Marin-Alejandre, B. A.; Monreal, J. I.; Elorz, M.; Herrero, J. I.; Benito-Boillos, A.; Milagro, F. I.; Tur, J. A.; Abete, I.; Zulet, M. A.; Martinez, J. A.	2021	Three different genetic risk scores based on fatty liver index, magnetic resonance imaging and lipidomic for a nutrigenetic personalized management of nafld: The fatty liver in obesity study	randomized controlled trial	Spain	70	adults, elderly	both	men and women with overweight or obesity (body mass index (BMI) ≥ 27.5 kg/m2 to < 40 kg/m2 ) between 40–80 years old and with hepatic steatosis confirmed by abdominal ultrasonography.	Exclusion criteria included the presence of known liver disease other than NAFLD, ≥3 kg of body weight loss in the last 3 months, excessive alcohol consumption (>21 standard drinks per week in men and >14 standard drinks per week for women) 36, endocrine disorders (hyperthyroidism or uncontrolled hypothyroidism), pharmacological treatments (immunosuppressants, cytotoxic agents, systemic corticost…	overweight/obese, with hepatic steatosis	diet, PA, genetics, omics, traditional markers	significant	a) diet: energy restriction of 30% of the total energy requirements to achieve a loss of at least 3–5% of the initial body weight, b) PA: 10,000 steps/day	a) semi-quantitative FFQ, b) Mediterranean Diet Score (MDS), c) Minnesota Leisure-Time Physical Activity Questionnaire, d) SNP Selection and Genotyping, e) Genetic Risk Score (GRS).	24 months	BMI, WC, body composition (VAT)	anthropometrics, DEXA, MRI	change	https://www.mdpi.com/2075-4418/11/6/1083
9	Perez-Diaz-del-Campo, Nuria; Marin-Alejandre, Bertha Araceli; Cantero, Irene; Monreal, J. Ignacio; Elorz, Mariana; Herrero, José Ignacio; Benito-Boillos, Alberto; Riezu-Boj, Jose I.; Milagro, Fermín I.; Tur, Josep A.; Martinez, J. Alfredo; Abete, Itziar; Zulet, M. Angeles	2021	Differential response to a 6-month energy-restricted treatment depending on SH2B1 rs7359397 variant in NAFLD subjects: Fatty Liver in Obesity (FLiO) Study	randomized controlled trial	Spain	70	adults, elderly	both	men and women with overweight or obesity (body mass index (BMI) ≥ 27.5 kg/m2 to < 40 kg/m2 ) between 40–80 years old and with hepatic steatosis confirmed by abdominal ultrasonography.	Exclusion criteria included the presence of known liver disease other than NAFLD, ≥3 kg of body weight loss in the last 3 months, excessive alcohol consumption (>21 standard drinks per week in men and >14 standard drinks per week for women) 36, endocrine disorders (hyperthyroidism or uncontrolled hypothyroidism), pharmacological treatments (immunosuppressants, cytotoxic agents, systemic corticost…	overweight/obese, with hepatic steatosis	diet, PA, genetics, omics, traditional markers	significant	a) diet: energy restriction of 30% of the total energy requirements to achieve a loss of at least 3–5% of the initial body weight, b) PA: 10,000 steps/day	a) semi-quantitative FFQ, b) Mediterranean Diet Score (MDS), c) Minnesota Leisure-Time Physical Activity Questionnaire, d) SNP Selection and Genotyping, e) Genetic Risk Score (GRS).	24 months	BMI, WC, body composition (VAT)	anthropometrics, DEXA, MRI	change, association	https://link.springer.com/article/10.1007/s00394-020-02476-x
9	Perez-Diaz-Del-Campo, N.; Abete, I.; Cantero, I.; Marin-Alejandre, B. A.; Monreal, J. I.; Elorz, M.; Herrero, J. I.; Benito-Boillos, A.; Riezu-Boj, J. I.; Milagro, F. I.; Tur, J. A.; Martinez, J. A.; Zulet, M. A.	2020	Association of the SH2B1 RS7359397 gene polymorphism with steatosis severity in subjects with obesity and non-alcoholic fatty liver disease	randomized controlled trial	Spain	70	adults, elderly	both	men and women with overweight or obesity (body mass index (BMI) ≥ 27.5 kg/m2 to < 40 kg/m2 ) between 40–80 years old and with hepatic steatosis confirmed by abdominal ultrasonography.	Exclusion criteria included the presence of known liver disease other than NAFLD, ≥3 kg of body weight loss in the last 3 months, excessive alcohol consumption (>21 standard drinks per week in men and >14 standard drinks per week for women) 36, endocrine disorders (hyperthyroidism or uncontrolled hypothyroidism), pharmacological treatments (immunosuppressants, cytotoxic agents, systemic corticost…	overweight/obese, with hepatic steatosis	diet, PA, genetics, omics, traditional markers	significant	a) diet: energy restriction of 30% of the total energy requirements to achieve a loss of at least 3–5% of the initial body weight, b) PA: 10,000 steps/day	a) semi-quantitative FFQ, b) Mediterranean Diet Score (MDS), c) Minnesota Leisure-Time Physical Activity Questionnaire, d) SNP Selection and Genotyping, e) Genetic Risk Score (GRS).	24 months	BMI, WC, body composition (VAT)	anthropometrics, DEXA, MRI	change, association	https://www.mdpi.com/2072-6643/12/5/1260
9	Perez-Cornago, A.; Ramírez, M. J.; Zulet, MÁ; Martinez, J. A.	2014	Effect of dietary restriction on peripheral monoamines and anxiety symptoms in obese subjects with metabolic syndrome	longitudinal subanalysis	Spain	62	adults, elderly	both	NS	subjects suffering from psychiatric disturbances were not allowed to participate in the study	MetS, obese	diet, PA, mental, traditional markers	significant	a) energy restriction (-30% energy of the studied requirements), b) instructed to practice their usual physical activity	a) State-Trait Anxiety Inventory (STAI), b) diet composition of the participants was conducted taking into account 48h weighed food records, c) 24-h physical activity recall	6 months	BMI	anthropometrics	change, association	https://www.sciencedirect.com/science/article/pii/S0306453014001759
5	Pérez-Beltrán, Y. E.; González-Becerra, K.; Rivera-Iñiguez, I.; Martínez-López, E.; Ramos-Lopez, O.; Alcaraz-Mejía, M.; Rodríguez-Echevarría, R.; Sáyago-Ayerdi, S. G.; Mendivil, E. J.	2023	A Nutrigenetic Strategy for Reducing Blood Lipids and Low-Grade Inflammation in Adults with Obesity and Overweight	controlled clinical trial	Mexic	101	adults	both	This controlled clinical trial included 101 overweight or obese subjects with a BMI 25 ≥ 40 (kg/m2 ), who were 18 to 50 years old, with a waist circumference >94 cm for men and >80 cm for women, with Mexican ancestry, and who were residents of the metropolitan area of Guadalajara, Jalisco, Mexico.	The exclusion criteria were as follows: a history of cardiovascular disease; a diagnosed mental illness or intellectual disability; pregnant or lactating women; subjects with gastrointestinal disorders (pancreatitis, colitis, irritable bowel syndrome, Crohn’s disease); diagnosed with diabetes, endocrine disorders, or cancer; and individuals with fasting glucose >100 mg/dL that were not taking lip…	overweight/obese	diet, genetics, traditional markers	significant	a) (1) standard diet menus (50% carbohydrates, 25% protein, and 25% fat: 6–11% polyunsaturated fatty acids (PUFAs), 15% monounsaturated fatty acids (MUFAs), and >10% saturated fatty acids (SAT)); (2) nutrigenetic portfolios: Pattern 1 (50% low glycemic index carbohydrates, 25% protein, and 25% fat: 10% PUFAs, 10% MUFAs, and 5% SAT) and Pattern 2 (45% carbohydrates, 20% protein, and 35% fat: 15% P…	a) Genotyping: DNA extraction kit, genotypes of interest were detected using a real-time PCR system, b) Nutrigenetic Portfolios: was structured according to a compendium of weekly menus designed on general dietary recommendations proposed for the treatment of obesity and dyslipidemia or based on lipid-related nutrigenetic recommendations previously identified by this research group, c) 3-day diet…	8 weeks	BMI, WC, total body fat, visceral fat index (VFAT)	anthropometrics, electrical bioimpedance (BIA)	change	https://www.mdpi.com/2072-6643/15/20/4324
9	Pereira, Sara; Katzmarzyk, Peter T.; Hedeker, Donald; Maia, José	2019	Change and Stability in Sibling Resemblance in Obesity Markers: The Portuguese Sibling Study on Growth, Fitness, Lifestyle, and Health	cross-sectional and longitudinal information	Portugal	168	adolescents	both	biological siblings	NS	biological siblings	diet, PA, mental, genetics, traditional markers	significant	NS	a) Biological Maturation: maturity offset estimates the temporal distance (in decimal years) from age-at-peak height velocity (PHV). A positive (+) maturity offset indicates the number of years the participant is beyond PHV, whereas a negative (−) maturity offset represents the number of years the participant is before PHV, b) Diet: FFQ, c) PA: Baecke questionnaire, d) Screen Time: e U.S. Youth R…	2 years	BMI, WC, body fat%,	anthropometrics, bioelectrical impedance (BIA)	correlation, change	https://www.hindawi.com/journals/jobe/2019/2432131/
1	Peñalvo, J. L.; Santos-Beneit, G.; Sotos-Prieto, M.; Bodega, P.; Oliva, B.; Orrit, X.; Rodríguez, C.; Fernández-Alvira, J. M.; Redondo, J.; Vedanthan, R.; Bansilal, S.; Gómez, E.; Fuster, V.	2015	The SI! Program for Cardiovascular Health Promotion in Early Childhood A Cluster-Randomized Trial	cluster-randomized trial	Spain	2062	children	both	Participating schools were selected from among all public schools in Madrid, Spain, based on size (>50 children/class) and availability of cafeteria service.	NS	healthy	diet, PA, mental	significant	The intervention aimed to instill and develop healthy behaviors related to a healthy diet, promotion of physical activity, and understanding how the human body and heart work. It also introduced the topic of emotion management as a cohesive component that would enhance the uptake of healthy behaviors. Over the academic year, teachers delivered the intervention through classroom materials for a mi…	NS	3 years	BMI, WC	anthropometrics	change	https://www.jacc.org/doi/abs/10.1016/j.jacc.2015.08.014
1	Peñalvo, J. L.; Sagastume, D.; Mertens, E.; Uzhova, I.; Smith, J.; Wu, J. H. Y.; Bishop, E.; Onopa, J.; Shi, P.; Micha, R.; Mozaffarian, D.	2021	Effectiveness of workplace wellness programmes for dietary habits, overweight, and cardiometabolic health: a systematic review and meta-analysis	systematic review and meta-analysis	US	121 studies	adults	both	Studies were selected if they were interventional controlled trials, either randomised or quasi-experimental with external control or comparison group. Commentaries, protocols, or review articles were also assessed as sources of potential references. We included studies if they reported any of the following outcomes: change in dietary habits (measured by food frequency questionnaires, 24-hour rec…	Studies were excluded if they were quasi-experimental without an external control or comparison group, observational, ecological, theoretical (laboratory experiments), or simulation (modeling) study designs, or duplicate publications from the same study (after full-text review). Studies were eligible if they reported any worksite-based intervention that targeted the overall workplace. Studies of …	NA	diet, PA, mental	significant	NA	NA	NA	WC	anthropometrics	association	https://www.thelancet.com/journals/lanpub/article/PIIS2468-2667(21)00140-7/fulltext
3	Pedersen, L. R.; Olsen, R. H.; Jürs, A.; Astrup, A.; Chabanova, E.; Simonsen, L.; Wisløff, U.; Haugaard, S. B.; Prescott, E.	2015	A randomised trial comparing weight loss with aerobic exercise in overweight individuals with coronary artery disease: The CUT-IT trial	randomized controlled trial	Denmark	55	adults, elderly	both	The main inclusion criteria were CAD diagnosed more than 6 months prior to inclusion, BMI 28–40 m/kg2, age 45–75, and no diabetes.	NS	coronary artery disease (CAD), non-diabetic, overweight/obese	diet, PA, traditional markers	significant	a) AIT at 90% of VO2 peak three times/week, b) low energy diet (800–1000 kcal/day).	a) A cardiopulmonary exercise test (CPET) was performed using a bicycle ergometer with breath-by-breath gas exchange measurements, c) self-assessment Hospital Anxiety and Depression Scale (HADS) separated into anxiety (HADS-A) and depression (HADS-D) sub-scales.	8-10 weeks followed by 2-4 weeks’ transition to a weight maintenance diet, re-examined at the 12-week follow-up	BMI, WC, body fat mass, fat-free mass (FFM)	anthropometrics, DEXA	change	https://academic.oup.com/eurjpc/article/22/8/1009/5927214
9	Pasman, W. J.; Van Erk, M. J.; Klöpping, W. A. A.; Pellis, L.; Wopereis, S.; Bijlsma, S.; Hendriks, H. F. J.; Kardinaal, A. F. M.	2013	Nutrigenomics approach elucidates health-promoting effects of high vegetable intake in lean and obese men	combination of a crossover trial intervention and a parallel setup	Netherlands	32	adults	men	NS	NS	apparently healthy, lean and overweight/obese, non-smoking male	diet, genetics, omics, traditional markers	significant	the high vegetable treatment, subjects consumed 200 g of vegetables daily, and with the low vegetable treatment, subjects consumed 50 g of vegetables daily; were instructed to consume about 60 % of their normal energy intake. The energy intake was different between the two vegetable treatments: in the 200-g vegetable intervention, about 30–70 kcal was consumed with vegetable consumption, whereas …	a) LC-MS analysis, b) After 3 weeks of treatment intervention, at days 22, 50, and 78, an abdominal, subcutaneous fat sample was obtained after an overnight fast from all subjects. Total RNA was extracted from adipose tissue samples, c) Gene enrichment analysis was performed using DAVID Functional enrichment tools.	4 weeks	adipose tissue, BMI	Fat biopsy, anthropometrics	change, correlation	https://link.springer.com/article/10.1007/S12263-013-0343-9
7	Pascual‐Gamarra, Jose Miguel; Salazar‐Tortosa, Diego; Martinez‐Tellez, Borja; Labayen, Idoia; Rupérez, Azahara I.; Censi, Laura; Manios, Yannis; Nova, Esther; Gesteiro, Eva; Moreno, Luis A.; Meirhaeghe, Aline; Ruiz, Jonatan R.	2019	Association between UCP1, UCP2, and UCP3 gene polymorphisms with markers of adiposity in European adolescents: The HELENA study	cross‐sectional study	Europ	1057	adolescents	both	NA	NA	healthy	PA, genetics	significant	NA	a) PA was objectively measured by accelerometry during 7 days; at least 3 days of recording with a minimum of 8 hours registered per day was set as an inclusion criterion. b) fat mass index (FMI) was calculated as the fat mass in kilograms divided by height in meters squared, c) Genotyping: Illumina system, using the GoldenGate technology; Hardy‐Weinberg equilibrium.	NA	BMI, WC, HC, WHR, fat mass index (FMI)	anthropometrics	association	https://onlinelibrary.wiley.com/doi/abs/10.1111/ijpo.12504
5	Paquet, Catherine; Portella, Andre Krumel; Moore, Spencer; Ma, Yu; Dagher, Alain; Meaney, Michael J.; Kennedy, James L.; Levitan, Robert D.; Silveira, Patricia P.; Dube, Laurette	2021	Dopamine D4 receptor gene polymorphism (DRD4 VNTR) moderates real-world behavioural response to the food retail environment in children	cross-sectional study	Canada	322	children	both	a) Brain-to-Society (BtS): to (1) live in the Montreal Metropolitan area, (2) likely have children in the target age group (6-12y), and (3) have expressed a willingness to participate in academic research, b) Maternal Adversity, Vulnerability and Neurodevelopment (MAVAN): Inclusion criteria included being 18 years of age or older and fluent in either English or French.	a) BtS: NS MAVAN: Exclusion criteria included serious obstetric complications during the pregnancy or delivery of the child, extremely low birth weight, prematurity (≤37 weeks gestation), or any congenital diseases.	healthy	diet, genetics	non significant	NS	a) diet: FFQ, b) genotyping: high-capacity membrane-based column, quantitated using an A260/A280 ratio, c) food environment: Retail Food Environment Index (mRFEI), d) Hardy-Weinberg equilibrium of the DRD4-7R variant	NA	BMI	anthropometrics	association	https://link.springer.com/article/10.1186/s12889-021-10160-w
9	Pakiz, B.; Flatt, S. W.; Bardwell, W. A.; Rock, C. L.; Mills, P. J.	2011	Effects of a weight loss intervention on body mass, fitness, and inflammatory biomarkers in overweight or obese breast cancer survivors	a feasibility study of a randomized clinical trial	US	68	adults	women	The inclusion criteria for the study were: 18 years and older; diagnosed with stage I-III, a breast cancer within the previous 14 years; completed initial treatments (i.e., surgery, adjuvant chemotherapy, radiation therapy); initial BMI≥25.0 kg/m2 (overweight or obese) and a minimum of 15 kg over ideal weight as defined by the Metropolitan Life Insurance Company tables; willingness and ability to…	An exclusion criterion was the inability to participate in physical activity because of severe disability (e.g., severe arthritic conditions).	overweight/obese breast cancer survivors	diet, PA, mental, traditional markers	significant	weight loss intervention: the primary goal of the intervention was to promote regular physical activity and reduced energy intake, curriculum consisted of group sessions provided according to the following schedule: weekly for 4 months, and follow-up monthly sessions through 12 months.	a) PA: Physical Activity Readiness Questionnaire and Health History Questionnaire, and 7-day physical activity recall instrument (telephone interview), b) Physical fitness: the 3-min stepping test; which was used to detect possible changes in aerobic fitness by measuring heart rate during the first 15 s of recovery from stepping.	16 weeks	BMI, WC, HC, body composition (body fat%)	anthropometrics, DEXA	change	https://link.springer.com/article/10.1007/s12529-010-9079-8
3	Pablos, A.; Nebot, V.; Vañó-Vicent, V.; Ceca, D.; Elvira, L.	2018	Effectiveness of a school-based program focusing on diet and health habits taught through physical exercise	school-based physical activity program	Spain	158	children	both	The inclusion criteria involved (1) being in the 5th or 6th grade and (2) not being enrolled in any other research study.	NS	healthy	diet, PA, traditional markers	significant	brief 10-minute talk about some of the healthy habits (diet, physical activity, sleep and hygiene), followed by a physical exercise session consisting of a 15-minute warm-up using games relating to the topic of the initial talk (themed games), main part lasted for 40 minutes and used themed games for the first 22 sessions and modified sports for the rest of the sessions, which provided the motiva…	a) Cardiovascular Fitness Indicator: was assessed using 1 item of the Eurofit physical fitness test battery: selected item was the 20-meter shuttle run test; to determine the VO2max, b) Inventory of Healthy Habits (IHH): lifestyle and eating habits (physical activity, sleep, sedentary habits and perceived health habits)	8 months	BMI	anthropometrics	change	https://cdnsciencepub.com/doi/abs/10.1139/apnm-2017-0348
9	Otten, J.; Stomby, A.; Waling, M.; Isaksson, A.; Söderström, I.; Ryberg, M.; Svensson, M.; Hauksson, J.; Olsson, T.	2018	A heterogeneous response of liver and skeletal muscle fat to the combination of a Paleolithic diet and exercise in obese individuals with type 2 diabetes: a randomised controlled trial	randomized controlled trial	Sweden	32	adults, elderly	both	For inclusion, participants were required to have an HbA1c of 48–95 mmol/mol (6.510.8%) and be treated with diet and/or metformin. Women had to be postmenopausal.	Exclusion criteria were smoking, BP >160/ 100 mmHg, macroalbuminuria, cardiovascular disease, beta-blocker use, severe illness, and higher levels of training (e.g., moderate endurance training five times a week, resistance training every other week).	overweight/obese and T2D	diet, PA, genetics, traditional markers	significant	a) diet: Paleolithic diet ad libitum included lean meat, eggs, fish, seafood, nuts, fruits, and vegetables; dairy products, cereals, legumes and added sugar and salt were excluded, b) PA: Prior to randomisation, all participants were advised to perform at least 30 min of moderate exercise daily, c) Lowintensity aerobic exercise was performed on a cross-trainer, and moderate- or high-intensity int…	a) 4 day self-reported weighed food record, b) VO2may, standard cardiopulmonary exercise test on a cycle ergometer, c) Physical activity energy expenditure was estimated using a combined heart rate monitor and accelerometer for 7consecutive days, d) Liver fat and tibialis anterior/soleus muscle fat were analysed by proton magnetic resonance spectroscopy, e) Gene expression: Real-time quantitative…	12 weeks	body composition (fat mass), BMI, liver fat	DEXA, anthropometrics	change, association	https://link.springer.com/article/10.1007/s00125-018-4618-y
2	Østerås, N.; Moseng, T.; van Bodegom-Vos, L.; Dziedzic, K.; Mdala, I.; Natvig, B.; Røtterud, J. H.; Schjervheim, U. B.; Vlieland, T. V.; Andreassen, Ø; Hansen, J. N.; Hagen, K. B.	2019	Implementing a structured model for osteoarthritis care in primary healthcare: A stepped-wedge cluster-randomised trial	stepped-wedge cluster-randomised trial	Norway	357	adults, elderly	both	inclusion criteria: age over 45 years with symptomatic hip and/or knee OA diagnosis verified clinically or radiologically by the GP.	Patients who did not understand Norwegian or who had 4 joint replacements (hip + knee), inflammatory rheumatic disease, malignant illness, or any other major condition that restricted their ability to adhere to the intervention were excluded.	patients with hip and knee osteoarthritis	diet, PA	non significant	The model included a GP consultation, a PT-led OA education and exercise program (ActiveA), an optional healthy eating program, and a GP review consultation.	OsteoArthritis Quality Indicator Questionnaire version 2 (OA-QI v2)	8-12 weeks	BMI	self-reported anthropometrics	association	https://journals.plos.org/plosmedicine/article?id=10.1371/journal.pmed.1002949
9	Ormsbee, M. J.; Kinsey, A. W.; Eddy, W. R.; Madzima, T. A.; Arciero, P. J.; Figueroa, A.; Panton, L. B.	2015	The influence of nighttime feeding of carbohydrate or protein combined with exercise training on appetite and cardiometabolic risk in young obese women	randomized intervention	US	37	adults	women	NS	Participants were excluded if they met any of the following criteria: physically active (>2× per week of planned physical activity within the past 6 months); uncontrolled hypertension (blood pressure (BP) > 160/ 100 mmHg); were taking antihypertensive or cholesterol medications; or had diagnosed cardiovascular disease, stroke, diabetes, thyroid or kidney dysfunction, or any musculoskeletal compli…	obese	diet, PA, mental, traditional markers	significant	a) WH (n = 19; 150 kcal, 30 g of whey protein (50% blend of whey protein isolate and concentrate), 4 g carbohydrate, 1.5 g fat), CAS (n = 16; 140 kcal, 30 g of micellar casein protein, 3 g carbohydrate, 0.5 g fat), or CHO(n = 14; 150 kcal, 0 g protein, 34 g maltodextrin, 2 g fat). The supplements were provided in powdered form and contained small amounts of sodium, potassium, and calcium for cons…	a) Appetite: visual analog scales (VAS), b) Profile of Mood States (POMS): is a 65-adjective questionnaire used to assess mood state on 6 dimensions (tension, depression, anger, vigor, fatigue, and confusion), c) Metabolism: Oxygen consumption (V ˙O2, mL·kg−1·min−1), resting metabolic rate (RMR,kcal/day),and respiratory quotient(RQ)were measured via indirect calorimetry, d) PA: a 1-repetition max…	4 weeks	BMI, body fat mass, WHR	DEXA, anthropometrics	change	https://cdnsciencepub.com/doi/abs/10.1139/apnm-2014-0256
9	Ojeda‐Rodríguez, Ana; Assmann, Taís Silveira; Alonso‐Pedrero, Lucia; Azcona‐Sanjulian, Maria Cristina; Milagro, Fermín I.; Marti, Amelia	2022	Circulating miRNAs in girls with abdominal obesity: miR‐221‐3p as a biomarker of response to weight loss interventions	randomized controlled trial	Spain	51	children, adolescents	women	NS	NS	abdominal obesity	diet, PA, omics, traditional markers	significant	a) nutritional education based on Mediterranean diet style, b) an increment in physical activity to at least 200 minutes per week, c) The election of the target miRNAs related to pediatric obesity and weight loss was based on available literature and also on the search for miRNAs potentially associated with obesity in humans using the miRWalk 2.0 database	a) miRNA expression: miRNeasy Serum/Plasma kit	an 8-week program and a follow-up of 22 months	WC, BMI	anthropometrics	change, association	https://onlinelibrary.wiley.com/doi/full/10.1111/ijpo.12910
2	Ofir, N.; Mizrakli, Y.; Greenshpan, Y.; Gepner, Y.; Sharabi, O.; Tsaban, G.; Zelicha, H.; Yaskolka Meir, A.; Ceglarek, U.; Stumvoll, M.; Blüher, M.; Chassidim, Y.; Rudich, A.; Reiner-Benaim, A.; Shai, I.; Shelef, I.; Gazit, R.	2023	Vertebrae but not femur marrow fat transiently decreases in response to body weight loss in an 18-month randomized control trial	longitudinal study	Israel	138	adults	both	Inclusion criteria included either waist circumference (WC) > 102 cm (40 in) for men or >88 cm (35 in) for women; serum triglycerides (TG) > 150 mg/dL, and high-density lipoprotein cholesterol (HDL-c) < 40 mg/dL for men or <50 mg/dL for women.	Exclusion criteria included pregnancy, serum creatinine ≥ 2 mg/dL, disturbed liver function, active cancer, inability to start physical activity in the gym or high physical activity > 4 h/week, or participation in another nutritional trial.	overweight/obese employees of the Nuclear Research Center Negev (Dimona, Israel)	diet, PA	significant	a) hypocaloric diets: low-fat diet (LF) or Mediterranean/low- carbohydrate diet (MED/LC): daily energy intake of 1500 kcal for women and 1800 kcal for men; restricted trans-fat and refined-carbohydrates intake, while encouraging vegetable consumption, b) PA+ intervention received a free 12-month gym membership and monthly 60-minute educational workshops at their workplace; The exercise program in…	a) MRI was used to quantify BMAT and other fat depots, b) self-administered electronic FFQ, c) self-administered electronic PA questionnaire	18 months	bone marrow adipose tissue (BMAT), weight loss, WC, BMI	MRI, anthropometrics	change, correlation	https://www.sciencedirect.com/science/article/pii/S8756328223000601
8	Oana, Mrginean Cristina; Claudia, Bnescu; Carmen, Duicu; Maria, Pitea Ana; Septimiu, Voidzan; Claudiu, Mrginean; Oana, Mărginean Cristina; Claudia, Bănescu; Septimiu, Voidăzan; Claudiu, Mărginean	2014	The role of IL-6 572 C/G, 190 C/T, and 174 G/C gene polymorphisms in children's obesity	cross-sectional study	Romania	212	children	both	The criteria for inclusion in the study for the control group were normal nutritional status, absence of chronic conditions, BMI, TST, and MUAC within normal ranges, and normal protein levels. For the group of obese children, the inclusion criterion was BMI for age above the 95th percentile according to World Health Organization standards.	The exclusion criteria were the presence of various chronic diseases that could influence nutritional status; the presence of an infectious process (clinical signs and CRP >5 mg/l); the presence of secondary hypercholesterolemia; children on whom complete clinical testing, laboratory tests, and genetic analysis could not be performed; and absence of informed consent from parents.	normal weight/obese	genetics, traditional markers	significant	NA	a) Genomic DNA: Quick-gDNA MiniPrep kits, b) The IL-6 572G/C and 190 T/C polymorphisms were genotyped by polymerase chain reaction-restriction fragment length polymorphism (PCR-RFLP) assay; the IL-6 174G/C genotypes were determined by the amplification refractory mutation system (ARMS)-PCR method. The conditions, PCR cycles, and primers used for the ARMS-PCR.	NA	BMI	anthropometrics	association, correlation	https://link.springer.com/article/10.1007/s00431-014-2315-5?sa_campaign=email%2Fevent%2FarticleAuthor%2FonlineFirst
3	Nybacka, Å; Carlström, K.; Fabri, F.; Hellström, P. M.; Hirschberg, A. L.	2013	Serum antimüllerian hormone in response to dietary management and/or physical exercise in overweight/obese women with polycystic ovary syndrome: Secondary analysis of a randomized controlled trial	randomized controlled trial	Sweden	57	adults	women	All three PCOS criteria according to the Rotterdam Consensus (i.e., oligo- or anovulation, hyperandrogenism, and polycystic ovaries on ultrasound) (14) and the following criteria: age 18–40 years; body mass index (BMI) >27 kg/m2; absence of hormonal treatment for the last three months; and no pregnancy, lactation, or change in weight during the past year.	The criteria for exclusion were the presence of another disease or a different endocrine disorder, an eating disorder, smoking, or continuous medication.	overweight/obese women with polycystic ovary syndrome	diet, PA, traditional markers	non significant	a) total daily caloric intake be reduced by at least 600 kcal/d in comparison with preintervention intake while maintaining a well-balanced diet containing 55–60E% carbohydrates, 25–30E% fat (10E% saturated), and 10–15E% proteins, a strict schedule of three main meals and two or three snacks was also introduced, b) included walking (with or without poles), aerobics, jogging, swimming, and muscle …	a) diet: self-reporting once every 24 hours during 4 days immediately before and at the end of the intervention, b) PA: pedometers during the 4 days immediately before and at the end of the program.	4 months	body composition, BMI, WHR	DEXA, anthropometrics	change	https://www.sciencedirect.com/science/article/pii/S0015028213007309
8	Norris, T.; Salzmann, A.; Henry, A.; Garfield, V.; Pinto Pereira, S. M.	2023	The relationship between adiposity and cognitive function: a bidirectional Mendelian randomization study in UK Biobank	bidirectional Mendelian randomization study	UK	378877	adults, elderly	both	NS	NS	NS	mental, genetics	significant	NS	a) cognitive function measures: reaction time, visual memory, b) We used 76, 28, 6, 28, and 34 near-independent SNPs for BMI, WHR, BF%, UFA, and FA which achieved genomewide significance (P< 5 108) in the respective GWAS		body fat percentage (BF%), BMI and WHR	body composition analyzer, anthropometrics	association	https://academic.oup.com/ije/article/52/4/1074/7111258
9	Nogacka, A. M.; de Los Reyes-Gavilán, C. G.; Martínez-Faedo, C.; Ruas-Madiedo, P.; Suarez, A.; Mancabelli, L.; Ventura, M.; Cifuentes, A.; León, C.; Gueimonde, M.; Salazar, N.	2021	Impact of Extreme Obesity and Diet-Induced Weight Loss on the Fecal Metabolome and Gut Microbiota	Experimental (before and after)	Spain	18	adults	both	Inclusion criteria were as follows: no diagnosis of type 2 diabetes, autoimmune diseases, inflammatory bowel disease or other conditions known to affect intestinal function, as well as not being pregnant or having undergone medical treatment with oral corticoids, immunosuppressive agents, monoclonal antibodies, antibiotics or immunotherapy, not having a history of chronic physical/mental disease …	NS	normal-weight and extremely obese	diet, PA, mental, omics	significant	a) diet: containing 20 kcal/kg of body weight (approximately 1800-2000 Kcal/day); the volunteers were instructed to follow a hypocaloric diet containing 15% protein, 30% fat (<10% saturated fat), 55% carbohydrates and 20–25 g dietary fiber, b) Lifestyle changes and behavioral strategies to facilitate adherence to the diet were also recommended, including regular physical activity, c) HT29 cell li…	c) HT29 cell line, real-time cell analyzer (RTCA-DP), d) 16S rRNA gene profiling and qPCR quantification	6 - 8 months	BMI	anthropometrics	change, association	https://onlinelibrary.wiley.com/doi/abs/10.1002/mnfr.202000030
4	Nicolucci, A. C.; Hume, M. P.; Martínez, I.; Mayengbam, S.; Walter, J.; Reimer, R. A.	2017	Prebiotics Reduce Body Fat and Alter Intestinal Microbiota in Children Who Are Overweight or With Obesity	single-center, double-blind, placebo-controlled trial	Canada	42	children	both	NS	Exclusion criteria included type 1 or 2 diabetes, liver disease, cardiovascular abnormalities, supplement or medication use influencing appetite, weight or metabolism, currently following a weight loss diet, > 3 kg weight loss 12 weeks before the initial test day, extreme changes in exercise intensity 4 weeks prior, or antibiotic use < 3 months prior.	overweight/obese	diet, omics	significant	oligofructose-enriched inulin (8 g/day), maltodextrin placebo	a) FBA Analysis: liquid chromatography, b) gut bacterial community profiling–16s quantitative polymerase chain reaction, c) gut bacterial community profiling–16s rRNA Illumina sequencing, d) Gut bacterial community analysis - 16S rRNA Illumina sequencing.	16 weeks	fat mass, lean mass, BMI, WC, android to gynoid fat ratio (A: G)	DEXA, anthropometrics	association	https://www.sciencedirect.com/science/article/pii/S0016508517356986
2	Nevanperä, N. J.; Hopsu, L.; Kuosma, E.; Ukkola, O.; Uitti, J.; Laitinen, J. H.	2012	Occupational burnout, eating behavior, and weight among working women	cross-sectional and intervention study	Finland	230	adults	women	Subjects had to rate their workability as 7–9 on a scale of 0 to 10—10 being their lifetime best workability (38). They also had to have either an increased risk of diabetes (12– 20 points in the Diabetes risk test; 39) or _x0001_2 of the following unhealthy lifestyle habits: 1) overweight BMI (in kg/m2 ) = 27–34, 2) reduced physical activity (physical activity of 30 min/d or heavy physical activ…	Pregnant women were excluded from the study. Men were excluded from the study because of their small number and because eating behavior between men and women differed significantly.	The contents of the group sessions were as follows: 1) value analysis, in which the individual determined what constitutes a good life for him or her and what actions promote it; 2) personalized goal-setting for behavior change; 3) knowledge on healthy behavior and consciousness of own behavior; 4) problem-solving skills; and 5) evaluation of behavioral change and future plans. With manual or tec…	diet, PA	significant	NS	a) Occupational burnout: Bergen burnout indicator 15, b) Eating behavior: Three-Factor Eating Questionnaire (TFEQ).	1 year	BMI, body fat%, WC	anthropometrics	association	https://www.sciencedirect.com/science/article/pii/S0002916523027259
1	Neiberg, R. H.; Wing, R. R.; Bray, G. A.; Reboussin, D. M.; Rickman, A. D.; Johnson, K. C.; Kitabchi, A. E.; Faulconbridge, L. F.; Kitzman, D. W.; Espeland, M. A.	2012	Patterns of weight change associated with long-term weight change and cardiovascular disease risk factors in the Look AHEAD Study	multicenter randomized clinical trial	US	2570	adults, elderly	both	At enrollment, Look AHEAD participants had type 2 diabetes, were aged 45–76 years, and were overweight or obese (BMI ≥25kg/m2, or ≥27kg/m2 if on insulin). Other inclusion requirements were a source of medical care, blood pressure <160/100mm Hg (treated or untreated), hemoglobin A1c (HbA1c) <11%, plasma triglycerides <600mg/dl, and willingness to accept random assignment and participate in the stu…	NS	T2D	diet, PA, mental	significant	a) The intervention was designed to induce a weight loss of 10% of initial body weight during the first year and for this weight loss to be maintained thereafter, b) diet: Restriction of caloric intake was the primary method of achieving weight loss. To aim for a weight loss of 10% of initial weight, the calorie goals were 1,200–1,500 for individuals weighing 250 lbs (114 kg) or less at baseline …	self-reported	4 years	BMI	anthropometrics	change, association	https://onlinelibrary.wiley.com/doi/full/10.1038/oby.2012.33
9	Nasreddine, L.; Tamim, H.; Mailhac, A.; AlBuhairan, F. S.	2018	Prevalence and predictors of metabolically healthy obesity in adolescents: Findings from the national "Jeeluna" study in Saudi-Arabia	cross-sectional study	Saudi Arabia	1047	adolescents	both	For the selection of the schools, any male/female, intermediate/secondary, public/private school in a city/town in the KSA that operates during the day was eligible. Participants were undertaken according to the following criteria: 1) having provided blood samples, 2) not exceeding 19 years of age, and 3) being obese.	Evening schools and schools that only cater to students with special needs were excluded from this study.	obese	diet, PA, mental, traditional markers	significant		The study questionnaire was developed based on the Youth Risk Behavior Survey and the Global School-based Student Health Survey		BMI, WC	anthropometrics	association	https://link.springer.com/article/10.1186/s12887-018-1247-z
3	Nakhuda, A.; Josse, A. R.; Gburcik, V.; Crossland, H.; Raymond, F.; Metairon, S.; Good, L.; Atherton, P. J.; Phillips, S. M.; Timmons, J. A.	2016	Biomarkers of browning of white adipose tissue and their regulation during exercise- and diet-induced weight loss	cross-sectional, and intervention study	Canada	79	adults	women	NS	NS	overweight/obese	diet, PA, genetics	significant	exercise training coupled with a 20% reduction in daily energy requirements	a) Subcutaneous inguinal preadipocytes were isolated from Sv/129 or C57BL/6 mice (Harlan), b) RNA was extracted on day 7, for RT-qPCR, c) Exon DNA microarray production, twenty Affymetrix Murine Exon 1.0 ST arrays (Affymetrix) were processed, d) An ingenuity pathway analysis (IPA) was used to identify potential upstream regulators of the regulated gene list, whereby regulated and background-detec…	16 weeks	weight	anthropometrics	association	https://www.sciencedirect.com/science/article/pii/S0002916522045774
3	Nagata, S.; Chiba, Y.; Wang, C.; Yamashiro, Y.	2017	The effects of the Lactobacillus casei strain on obesity in children: a pilot study	pilot study	Japan	34	children	both	NS	NS	obese	diet, PA, traditional markers	significant	a) The target total energy was calculated by a simple method (age×100+1000 kcal), and the calorie ratio was controlled at a carbohydrate: protein: fat ratio of 50%-55%:15%- 20%:30%, b) PA: Patients were instructed to perform exercise that consumed approximately 10% of their total daily caloric intake at least once every other day.	a) intestinal bacterial flora and fatty acid concentrations in the faeces were analyzed by quantitative RT-PCR analysis, b) Faecal organic acid concentrations and pH: Waters HPLC and D-51 pH meter	6 months	BMI	anthropometrics	change, association	https://www.wageningenacademic.com/doi/abs/10.3920/BM2016.0170
1	Murawski, M. E.; Milsom, V. A.; Ross, K. M.; Rickel, K. A.; DeBraganza, N.; Gibbons, L. M.; Perri, M. G.	2009	Problem solving, treatment adherence, and weight-loss outcome among women participating in lifestyle treatment for obesity	intervention study	US	272	adults, elderly	women	Potential participants were also deemed ineligible based on metabolic values out of range (fasting blood glucose > 125 mg/dl if not known to be diabetic, fasting serum triglycerides > 400 mg/dl, and resting blood pressure > 140/90 mmHg) and use of certain medications (e.g., antipsychotic agents, monoamine oxidase inhibitors, chemotherapeutic drugs, or current use of prescription weight-loss drugs…	Exclusion criteria also included weight loss > 10 pounds in past 6 months, major psychiatric disorder, and excessive alcohol intake. Excessive alcohol intake was defined as the consumption of 6 or more drinks per day and assessed by participant self-report on a Personal Habits questionnaire. Participants who reported consumption of 1 or more drinks per day were interviewed by the study medical di…	obese	diet, PA, mental	significant	a) Dietary goals included a reduction in energy intake by 500-1000 kcal/day, b) Physical activity goals included the addition of >3000 steps per day above baseline, or an increase of 30 min/day of walking, 6 days/week, c) Participants were compensated $5 at each group session to offset the cost of travel to the intervention site, and received $50 for completing the 6-month medical assessment. Par…	a) Social Problem Solving Inventory, b) self-monitoring logs, daily self-monitoring of food intake and physical activity.	6 months	BMI	anthropometrics	change, association	https://www.sciencedirect.com/science/article/pii/S1471015309000324
6	Muñoz, J. S. G.; Cañavate, R.; Hernández, C. M.; Cara-Salmerón, V.; Morante, J. J. H.	2017	The association among chronotype, timing of food intake and food preferences depends on body mass status	cross-sectional observational study and interventional longitudinal study	UK	171	adults	both	NS	Smokers, individuals with clinically significant illnesses (including type 2 diabetes, chronic heart failure, hepatitis and cancer) and those taking any medications known to affect body weight (thyroid hormones, corticosteroids and so on) were excluded from this study. In addition, those subjects previously diagnosed with eating disorders or with eating disorder symptomatology (eating attitudes t…	overweight/obese	diet, mental, traditional markers	non significant	a) hypocaloric treatment and the low-calorie diets, b) cognitive-behavioral treatment, designed to increase adherence and prevent the negative thoughts often associated with weight loss diets, The patients were instructed to replace their usual diet with a balanced diet using nutrient distributions based on the Mediterranean diet. This diet was estimated to provide patients with an adequate nutri…	a) Chronotype: morningness/eveningness questionnaire, b) FFQ and a 24-h dietary recall, c) Eating attitudes: EAT-26 questionnaire.	3 months	BMI, WC, body fat%	anthropometrics, electric bioimpedance scale	change, association	https://www.nature.com/articles/ejcn2016182
5	Müllner, E.; Brath, H.; Nersesyan, A.; Nitz, M.; Petschnig, A.; Wallner, M.; Knasmüller, S.; Wagner, K. H.	2014	Nuclear anomalies in exfoliated buccal cells in healthy and diabetic individuals and the impact of a dietary intervention	parallel, randomized, intervention trial	Austria	97	adults	both	Individuals with type 2 diabetes had to have stable metabolic control (constant medication regarding glucose, lipid and uric acid metabolism), glycated hemoglobin (HbA1c) concentration <9.5% (80 mmol/mol), serum total cholesterol (TC) <300mg/dl (<7.76 mmol/l), serum triglycerides <500mg/dl (<5.7 mmol/l) and serum creatinine <2.5mg/dl (<221 µmol/l).	Subjects who intended to change dietary habits, frequency of physical activity or body weight within the study period were excluded from the participation. Further exclusion criteria were smoking, intake of supplements containing fish oil or other fatty acids.	T2D, non-diabetic individuals were partners of the diabetic subjects.	diet, genetics, traditional markers	significant	a) All participants (diabetic and non-diabetic individuals) received information about the beneficial effects of a healthy diet with a special focus on the importance of fat quality and the role of vegetables in a balanced diet, b) subjects of the ‘intervention’ group consumed an additional 25ml of PUFA-rich walnut oil (SFA:MUFA:PUFA: 9.3:17.4:73.3) per day and 300g of vegetables. A variety of fr…	a) fatty acid profile: determined by a gas chromatograph equipped with a flame ionization detector, b) Plasma concentrations of vitamin K, α- and γ-tocopherol, lutein, and α- and β-carotene were determined by reverse phase HPLC, c) Plasma concentrations of vitamin B12 and folic acid were measured according to routine diagnostic tests on Siemens Immulite 2000 analyzer, d) Adiponectin was measured …	8 weeks intervention, 8 weeks follow-up	BMI, WC	anthropometrics	change, correlation	https://academic.oup.com/mutage/article/29/1/1/1087799
8	Müller, T. D.; Hinney, A.; Scherag, A.; Nguyen, T. T.; Schreiner, F.; Schäfer, H.; Hebebrand, J.; Roth, C. L.; Reinehr, T.	2008	Fat mass and obesity associated' gene (FTO): No significant association of variant rs9939609 with weight loss in a lifestyle intervention and lipid metabolism markers in German obese children and adolescents	case-control study	Germany	519	children, adolescents	both	NS	NS	overweight/obese	genetics, traditional markers	non significant	rs9939609 AA or AT genotype	NS	NS	fat mas, BMI	anthropometrics	association	https://link.springer.com/article/10.1186/1471-2350-9-85
4	Mostafa, H.; Meroño, T.; Miñarro, A.; Sánchez-Pla, A.; Lanuza, F.; Zamora-Ros, R.; Rostgaard-Hansen, A. L.; Estanyol-Torres, N.; Cubedo-Culleré, M.; Tjønneland, A.; Landberg, R.; Halkjær, J.; Andres-Lacueva, C.	2023	Dietary Sources of Anthocyanins and Their Association with Metabolome Biomarkers and Cardiometabolic Risk Factors in an Observational Study	observational study	Denmark	720	adults, elderly	both	NS	NS	healthy volunteers	diet, omics	significant	dietary intake of Anthocyanins	a) 24-h dietary recalls, b) targeted UPLC-MS/MS method.	NA	visceral adipose tissue, BMI, WC	body composition analyzer (bioimpedance), DEXA, anthropometrics	association	https://www.mdpi.com/2072-6643/15/5/1208
1	Moss, J.; Tew, G. A.; Copeland, R. J.; Stout, M.; Billings, C. G.; Saxton, J. M.; Winter, E. M.; Bianchi, S. M.	2014	Effects of a pragmatic lifestyle intervention for reducing body mass in obese adults with obstructive sleep apnoea: a randomised controlled trial	randomized controlled trial	UK	60	adults, elderly	both	Eligible patients were obese (body mass index (BMI) > 30 kg⋅m−2) men and women aged 18–85 years with at least moderate OSAHS (apnoea hypopnoea index (AHI) > 15 events⋅h−1; oxygen desaturation index > 15 events⋅h−1; Epworth Sleepiness Scale (ESS) >11) treated with CPAP therapy. Adherence was assessed subjectively using self-report during history taking (>75% nightly use; >4 hours per night) and ob…	Exclusion criteria were any contraindications to exercise testing and training such as severe hypertension, unstable angina, uncontrolled cardiac arrhythmias, and inability or unwillingness to undertake the commitments of the study or participation in regular purposeful exercise (>30 min, ≥3 times per week; self-reported).	obese	diet, PA, mental	significant	pragmatic lifestyle intervention: a) PA: supervised exercise sessions at a university exercise facility within one mile, initially three per week, reduced to two per week during weeks 5 to 8 (with a third exercise session undertaken independently by participants at their convenience) and then to one per week (with two self-directed exercise sessions) during weeks 9 to 12, b) cognitive behavioral:…	a) Heart rate and perceived exertion, b) health-related quality of life using the EuroQol EQ5D-3L questionnaire, c) exercise capacity using the incremental shuttle walking test.	12 weeks, follow-up (week 26)	body mass, BMI, WC, HC, WHR, body fat%	anthropometrics, body analyzer	change	https://www.hindawi.com/journals/bmri/2014/102164/
1	Mosconi, L.; Walters, M.; Sterling, J.; Quinn, C.; McHugh, P.; Andrews, R. E.; Matthews, D. C.; Ganzer, C.; Osorio, R. S.; Isaacson, R. S.; De Leon, M. J.; Convit, A.	2018	Lifestyle and vascular risk effects on MRI-based biomarkers of Alzheimer's disease: a cross-sectional study of middle-aged adults from the broader New York City area	cross-sectional, observational study	US	116	adults	both	including individuals interested in research participation, family members and caregivers of impaired patients. Subjects were 30–60 years old, with ≥12-year education, Clinical Dementia Rating=0, Global Deterioration Scale<2, Hamilton depression scale <16 and normal cognitive test performance for age and education.	Because our goal was to examine the influence of lifestyle and vascular risk factors in healthy middle-aged participants without overt cardiovascular and/or cerebrovascular disease, we excluded individuals with Modified Hachinski Ischaemia scale score >4. Those with medical conditions or history of conditions that may affect brain structure or function (eg, stroke, poorly controlled diabetes, hea…	cognitively normal	diet, PA, mental	significant	NS	a) neuropsychological battery, b) memory (immediate and delayed recall of a paragraph and immediate and delayed recall of paired associates), executive function (Wechsler Adult Intelligence Scale (WAIS) digit symbol substitution), and language (WAIS vocabulary), c) Vascular risk factors included in the model were: (1) overweight, measured using the body mass index (BMI, kg/m2); (2) presence of hy…	NA	BMI	anthropometrics	association	https://bmjopen.bmj.com/content/8/3/e019362.abstract
6	Morin, I.; Bégin, C.; Maltais-Giguère, J.; Bédard, A.; Tchernof, A.; Lemieux, S.	2018	Impact of Experimentally Induced Cognitive Dietary Restraint on Eating Behavior Traits, Appetite Sensations, and Markers of Stress during Energy Restriction in Overweight/Obese Women	randomized, parallel intervention	Canada	54	adults	women	Subjects were considered eligible if they had a body mass index (BMI) > 25 kg/m2, a stable body weight (±2.5 kg) for the last 3 months prior to the study, and a premenopausal status. If needed, a follicle-stimulating hormone (FSH) measurement was performed (e.g., when women presented period irregularities) to confirm the premenopausal status (FSH < 20 IU/L).	Women were excluded if they had endocrine disorders, cardiovascular diseases, or type 2 diabetes; were taking medication that could affect dependent variables under study (namely medication affecting appetite); were a smoker, pregnant, or lactating; had any food allergies or food aversions that could impede compliance to the diet; or had psychiatric or eating disorders.	premenopausal overweight/obese	diet, mental, traditional markers	significant	a) energy restriction: 85% of their energy needs, b) all foods and drinks were prepared by food technicians and were provided to participants according to a 7-day cyclic menu; on weekdays, participants came to the CIU to consume their noon meal under supervision; weekend meals were prepared, packaged, and provided at the CIU on the Friday visits.	a) 7-day physical activity record, b) eating behaviors questionnaires: Three-Factor Eating Questionnaire (TFEQ), Food Craving Questionnaire (FCQ-T), c) appetite sensations: integrated appetite score (AS), d) perceived stress: Perceived Stress Scale (PSS), e) cortisol concentration: enzyme immunoassay, f) web-based self-administered FFQ.	4 weeks, follow-up visit (week 16)	BMI, WC, WHR	anthropometrics	change	https://www.hindawi.com/journals/jobe/2018/4259389/
2	Morano, M.; Robazza, C.; Rutigliano, I.; Bortoli, L.; Ruiz, M. C.; Campanozzi, A.	2020	Changes in physical activity, motor performance, and psychosocial determinants of active behavior in children: A pilot school-based obesity program	pilot obesity program	Italy	18	children	both	Interested children aged 10 to 12 years were considered eligible if they were (a) with a BMI ≥ 85th percentile for age and gender, according to the Centers for Disease Control and Prevention (CDC) growth charts; (b) free from conditions that would prevent PA; (c) not currently engaged in any structured exercise programs out of school or had not been involved in the 6 months prior to participation.	NS	overweight/obese	diet, PA	significant	school-initiated obesity program: incorporating nutritional counselling and exercise training: PA: The exercise program consisted of two 2 h sessions per week and was conducted after school time by a single specialist instructor at the school gymnasium, it included a wide variety of indoor and outdoor activities (i.e., mini and sport games, circuits, individual tasks) diet: participants were also…	a) Physical Activity Questionnaire for Older Children (PAQ-C), self-administered, 7-day recall b) Physical Fitness: four tests to measure strength, agility, speed, and coordination, c) Perceived Physical Ability: Perceived Physical Ability Scale, d) Body Image: Child Figure Drawings, e) Psychobiosocial States: 14-item list including pleasant/ functional (7 items) and unpleasant/dysfunctional (7 i…	6 months	BMI, WC, body fat%	anthropometrics, Brook’s and Siri’s equations	change	https://www.mdpi.com/2071-1050/12/3/1128
4	Mora-Cubillos, X.; Tulipani, S.; Garcia-Aloy, M.; Bulló, M.; Tinahones, F. J.; Andres-Lacueva, C.	2015	Plasma metabolomic biomarkers of mixed nuts exposure inversely correlate with severity of metabolic syndrome	prospective, randomized, controlled, parallel-designed trial	Spain	50	adults	both	NS	Three subjects were excluded from the metabolomic analysis due to evidence of hemolysis in the stored plasma.	MetS	diet, omics	significant	mixed nuts (30 g/d)	a) 3-day food records, b) polyphenol intake, c) targeted metabolomics (LC-MS)	12 weeks	BMI, WC, WHR, body fat%	anthropometrics	correlation	https://onlinelibrary.wiley.com/doi/abs/10.1002/mnfr.201500549
7	Mora, S.; Lee, I. M.; Buring, J. E.; Ridker, P. M.	2006	Association of physical activity and body mass index with novel and traditional cardiovascular biomarkers in women	Cross-sectional	US	27158	adults	women	Participants were apparently healthy female healthcare professionals aged 45 years or older who were free of self-reported cardiovascular disease and cancer at study entry (1992-1995).	We excluded women with missing BMI or physical activity data (n=543) and missing information on the biomarkers of interest (n=98), leaving 27158 women for analysis.	apparently healthy	PA, traditional markers	significant	NA	The questionnaire asked participants to estimate the average time per week over the past year spent on eight groups of recreational activities (walking/hiking, jogging, running, bicycling, aerobic exercise/dance, lap swimming, tennis/squash/racquetball, and lower-intensity exercise) and report the number of flights of stairs climbed daily.	NA	BMI	Self-reported	correlation	https://jamanetwork.com/journals/jama/article-abstract/202588
5	Mokhtary, Nasim; Mousavi, Seyedeh Neda; Sotoudeh, Gity; Qorbani, Mostafa; Dehghani, Maryam; Koohdani, Fariba	2022	Deletion allele of Apo B gene is associated with higher inflammation, oxidative stress and dyslipidemia in obese type 2 diabetic patients: an analytical cross-sectional study	cross-sectional study	Iran	162	adults	both	NS	Exclusion criteria were as follows: pregnancy and/or lactating, insulin therapy, and alcohol consumption within 24 hours.	obese type 2 diabetic patients	diet, genetics, traditional markers	significant	NA	a) Physical activity (PA) was assessed by the classified PA questionnaire according to metabolic equivalent task (Met), b) FFQ, c) Genotyping: of ApoB Ins/Del obtained by using PCR (polymerase chain reaction) and PAGE (polyacrylamide gel electrophoresis).	NA	BMI, WC	anthropometrics	association	https://link.springer.com/article/10.1186/s12902-022-00991-y
9	Moholdt, T.; Parr, E. B.; Devlin, B. L.; Debik, J.; Giskeødegård, G.; Hawley, J. A.	2021	The effect of morning vs evening exercise training on glycaemic control and serum metabolites in overweight/obese men: a randomised trial	three-armed parallel-group randomized trial	Australia	25	adults	men	Eligibility criteria for participation were male sex, age 30–45 years, BMI 27.0–35.0 kg/m2 and sedentary lifestyle.	The main exclusion criteria were known CVD or type 2 diabetes, taking prescription medications, and shiftwork.	overweight/obese	diet, PA, omics, traditional markers	significant	a) diet: high-fat diet (HFD), 65%of energy from fat for 11 consecutive days, b) either exercise in the morning (06:30 hours), exercise in the evening (18:30 hours), or no exercise for the subsequent 5 days,	NS	16 days	body composition, visceral fat mass, BMI	DEXA, anthropometrics	change	https://link.springer.com/article/10.1007/s00125-021-05477-5?host=https
9	Mocanu, V.; Zhang, Z.; Deehan, E. C.; Kao, D. H.; Hotte, N.; Karmali, S.; Birch, D. W.; Samarasinghe, K. K.; Walter, J.; Madsen, K. L.	2021	Fecal microbial transplantation and fiber supplementation in patients with severe obesity and metabolic syndrome: a randomized double-blind, placebo-controlled phase 2 trial	four-arm parallel randomized, double-blind, placebo-controlled phase 2 trial	Canada	70	adults	both	The inclusion criteria were age between 18 and 65 years; body mass index (BMI) > 30 kg m−2; total body weight fluctuation over the last 6 months < 10%; fasting plasma glucose > 5.6 mmol l−1 or glycated hemoglobin (HbA1c) ≥ 5.5% or anti-diabetic medication use; and at least one of fasting triglycerides ≥ 1.7 mmol l−1, high-density lipoprotein cholesterol (HDL-C) <1.03 mmol l−1 in male participants…	The exclusion criteria were systolic blood pressure ≥ 180 mmHg or diastolic blood pressure ≥ 110 mmHg at screening, fasting triglycerides ≥6 mmol l−1, acute infection or inflammatory condition over the preceding 4 weeks, antibiotic use in the past 4 weeks, current or use of insulin in the past 6 months, prior weight loss surgery, dysphagia, inflammatory bowel disease, colon cancer, colonic polyps…	severe obesity and MetS	diet, mental, omics, traditional markers	significant	a) Fecal microbial transplantation (FMT), b) high-fermentable (HF) fiber supplements, c) low-fermentable (LF) fiber supplements.	a) quality of life assessed with the EQ-5D-5L questionnaires, b) perceived satiety assessed with the Satiety Labeled Intensity Magnitude (SLIM) questionnaire, c) gastrointestinal tolerance assessed with a gastrointestinal tolerance questionnaire, d) dietary habits assessed with the dietary history questionnaire III (DHQ3), e) Stool SCFA concentrations: gas chromatography, f) Fecal DNA extraction …	6 weeks and 12 weeks	BMI, WC, WHR	anthropometrics	change	https://www.nature.com/articles/s41591-021-01399-2
1	Miller, W. M.; Franklin, B. A.; Nori Janosz, K. E.; Vial, C.; Kaitner, R.; McCullough, P. A.	2009	Advantages of group treatment and structured exercise in promoting short-term weight loss and cardiovascular risk reduction in adults with central obesity	non-randomized intervention	US	86	adults	both	Requirements for enrollment included adults who were 18 to 75 years of age, had a body mass index (BMI) ≥30 kg/ m2 and had physician approval to participate in a diet plus exercise weight loss intervention.	Exclusion criteria included participants who were already in weight loss treatment, were taking appetite suppressant medication, were pregnant, breastfeeding or planning to become pregnant, or combinations thereof.	obese	diet, PA, mental	significant	a) diet: 1100–1300 kcal/day diet consisting of 4 to 5 liquid meal replacements and 1 meal, b) PA: engage in regular moderate-intensity exercise on most days of the week, with a goal of increasing exercise duration to a minimum of 30 minutes per session, c) group settings versus individual settings, d) group participants attended 60 min weekly group sessions led by a psychologist; focused on cogni…	NS	20 weeks	BMI, WC	anthropometrics	change	https://www.liebertpub.com/doi/abs/10.1089/met.2008.0103
6	Michaelides, A.; Mitchell, E. S.; Behr, H.; Ho, A. S.; Hanada, G.; Lee, J.; McPartland, S.	2022	Executive Function-Related Improvements on a Commercial CBT-Based Weight Management Intervention: Pilot Randomized Controlled Trial	pilot randomized controlled trial	US	50	adults	both	They were eligible to participate if they were between 18 and 60 years old, self-reported good health, were overweight or obese (BMI ≥ 25), and could attend in-person visits.	Exclusion criteria were as follows: a visual impairment that cannot be corrected with glasses or contact lenses; indication of drug, alcohol, or medication abuse; history of a brain injury, seizure disorders, or other neurological conditions; presence of an eating disorder or psychiatric disorder, current pregnancy or less than or equal to 6 months postpartum, and use of prescription medications …	overweight/obese	diet, mental	significant	Noom Weight is a mobile multicomponent behavior change intervention that includes self-monitoring of food or weight and a daily curriculum based on CBT and third-wave CBT techniques.	a) Cognitive tasks: N-back (2-back) (working memory function); Stroop (a measure of inhibitory control); Flanker (a measure of inhibitory control), b) Brain activity: electroencephalogram (EEG)	16 weeks	body weight, BMI	anthropometrics	change	https://www.mdpi.com/1660-4601/19/14/8763
3	Messier, S. P.; Loeser, R. F.; Mitchell, M. N.; Valle, G.; Morgan, T. P.; Rejeski, W. J.; Ettinger, W. H.	2000	Exercise and weight loss in obese older adults with knee osteoarthritis: A preliminary study	single-blind, two-arm, randomized clinical trial	US	24	adults, elderly	both	The eligibility criteria for participation in the study were: (1) age 260 years; (2) calculated BMI 2 28 (BMI = weight/height (kg/m2)); (3) knee pain on most days of the month; (4) self-reported difficulty in at least one of the following activities ascribed to knee pain: walking one-quarter mile (three to four city blocks); climbing stairs, bending, stooping, or kneeling (e.g., to pick up clothe…	Potential participants were excluded if they: (1) had a serious medical condition that prevented safe participation in an exercise program; (2) planned to leave the area or be admitted to a nursing home within the next 6 months; (3) were unable to walk at least 420 ft in 6 minutes without a cane or other assistive device; (4) were unable to walk on a treadmill without a cane or other assistive de…	community-dwelling obese older adults	diet, PA, traditional markers	significant	a) PA: Both groups exercised 3 days per week, 1 hour per day, for 6 months, a combination of aerobic walking and strength training exercises, b) diet: The primary objective of the dietary therapy was a group mean weight loss of at least 15 Ib (6.8 kg) over the 6-month intervention period.	a) food records 4 days per week, b) exercise and attendance logs were used to gather data and monitor progress.	24 weeks	BMI	anthropometrics	change	https://agsjournals.onlinelibrary.wiley.com/doi/abs/10.1111/j.1532-5415.2000.tb04781.x
2	Meir, A. Y.; Rinott, E.; Tsaban, G.; Zelicha, H.; Kaplan, A.; Rosen, P.; Shelef, I.; Youngster, I.; Shalev, A.; Blüher, M.; Ceglarek, U.; Stumvoll, M.; Tuohy, K.; Diotallevi, C.; Vrhovsek, U.; Hu, F.; Stampfer, M.; Shai, I.	2021	Effect of green-Mediterranean diet on intrahepatic fat: The DIRECT plus randomised controlled trial	randomized controlled trial	Israel	294	adults	both	inclusion criteria of age >30 years with abdominal obesity (waist circumference (WC): men >102 cm, women >88 cm) or dyslipidemia (TG >150 mg/dL and high-density lipoprotein (HDL) cholesterol ≤40 mg/dL for men, ≤50 mg/dL for women).	Exclusion criteria were an inability to partake in physical activity (PA), a serum creatinine level ³2mg/dL, disturbed liver function, a major illness that might require hospitalization, pregnancy or lactation for women, presence of active cancer or undergoing chemotherapy either at present or in the prior three years, participation in another trial, chronic treatment with warfarin (given its int…	obese	diet, PA	significant	a) healthy dietary guidelines (HDG): standard nutritional counseling to promote a healthy diet, b) Mediterranean diet (MED): a calorie-restricted MED diet, rich in vegetables, with poultry and fish replacing beef and lamb. The diet also included 28 g/day of walnuts (containing 440 mg polyphenols/day; gallic acid equivalents (GAE), (1500–1800 kcal/day for men and 1200–1400 kcal/ day for women) c) …	a) MRI, b) self-reported FFQ	18 months	BMI, weight, WC	anthropometrics	change	https://gut.bmj.com/content/70/11/2085.abstract
2	Mediano, M. F. F.; Barbosa, J. S. D. O.; Moura, A. S.; Willett, W. C.; Sichieri, R.	2010	A randomized clinical trial of home-based exercise combined with a slight caloric restriction on obesity prevention among women	randomized clinical trial with a factorial design (non-blinded)	Brazil	203	adults	women	aged between 25 and 45 years with a body mass index (BMI) of 23–29.9 kg/m2, not pregnant, not breastfeeding, had at least one child, and did not anticipate a pregnancy in the next year.	Women with physician-diagnosed thyroid disease or diabetes or who were menopausal were not eligible to participate.	normal-over weight	diet, PA	significant	a) diet: slight energy restriction (100–300 kcal per day), with 26–28% of energy as fat, b) PA: a booklet on physical exercise that could be practiced at home at least three times per week during 40 minutes per session	participants were asked to mark the days in which they exercised on a printed card.	12 months	BMI, body composition, WC	anthropometrics, tetrapolar bioelectrical impedance analysis (BIA)	change	https://www.sciencedirect.com/science/article/pii/S0091743510002914
3	McFarlin, B. K.; Johnston, C. J.; Carpenter, K. C.; Davidson, T.; Moreno, J. L.; Strohacker, K.; Breslin, W. L.; Foreyt, J. P.	2013	A one-year school-based diet/exercise intervention improves non-traditional disease biomarkers in Mexican-American children	cross-sectional analysis of a clinical trial	US	221	children	both	NS	NS	overweight/obese	diet, PA, traditional markers	significant	a) Phase 1 (first 1.5 months) used 8–10 exercise stations (e.g., stair stepping, shuttle runs, and jump rope) designed to elicit 60–85% of age-predicted maximum heart rate, b) diet, to address eating behaviors, subjects were educated to achieve the following learning objectives: (1) how to read nutrition labels, (2) how to determine portion size, and (3) how to categorize foods. Foods were catego…	NS	6 months and 12 months	BMI	anthropometrics	change	https://onlinelibrary.wiley.com/doi/abs/10.1111/j.1740-8709.2011.00398.x
7	McClain, K. M.; Friedenreich, C. M.; Matthews, C. E.; Sampson, J. N.; Check, D. P.; Brenner, D. R.; Courneya, K. S.; Murphy, R. A.; Moore, S. C.	2022	Body Composition and Metabolomics in the Alberta Physical Activity and Breast Cancer Prevention Trial	2-center randomized trial	US	304	adults, elderly	women	Eligibility criteria for the ALPHA Trial included English-speaking women residents of Calgary or Edmonton, 50–74 y of age, postmenopausal for at least 24 mo, BMI (in kg/m2) between 22 and 40, nonsmokers, consumed <14 alcoholic drinks/wk, no hormone replacement therapy use in the past 12 mo, no previous cancer diagnoses (except for nonmelanoma skin cancer), no major comorbidities, acceptable heart…	NS	healthy, inactive, postmenopausal	PA, omics	significant	a) The exercise intervention was a structured program of ≥45 min of aerobic exercise 5 times per week for 12 mo, in which at least 3 sessions per week were on-site with trainers. Women in the control group were instructed to maintain their usual sedentary lifestyle, b) Both the intervention and the control groups were asked to maintain a regular diet.	a) serum metabolite concentrations: ultra-performance liquid chromatography and mass spectrometry, b) diet; Diet History Questionnaire (DHQ), c) PA, including occupational, household, and recreational activity, was assessed using the Past Year Total Physical Activity Questionnaire	24 months	BMI, body fat/lean mass	anthropometrics, DEXA	correlation	https://www.sciencedirect.com/science/article/pii/S0022316622005314
6	McCarthy, M. S.; Elshaw, E. B.; Szekely, B. M.; Hobbs, C.	2017	A Randomized Controlled Trial of Nurse Coaching vs. Herbal Supplementation for Weight Reduction in Soldiers	five arms randomized controlled trial	US	435	adults	both	To qualify for the study, participants had to be over 18 years of age, fluent in English, not deployed for 3 months, not previously commanded, referred to Army MOVE!, and generally healthy by self-report.	We excluded women who were less than 6 months postpartum or breastfeeding and anyone with an endocrine abnormality, eating disorder, or taking medications contraindicated with Garcinia Cambogia (G. cambogia).	soldiers	diet, mental, traditional markers	non significant	Garcinia Cambogia (G. cambogia)	a) 17-item demographic tool: personal and family history as well as age, gender, ethnicity, military occupational specialty, weight history, and status since entering the Army, alcohol and tobacco use, caffeine intake, medications/supplements, and medical/endocrine conditions such as bone disorders or stress fractures. The tool also captured exercise type, duration, and frequency, b) calcaneal bo…	12 weeks	BMI, body fat%, WC	anthropometrics, DEXA, InBody	change	https://academic.oup.com/milmed/article/182/suppl_1/274/4209429
3	McCaffery, J. M.; Papandonatos, G. D.; Huggins, G. S.; Peter, I.; Kahn, S. E.; Knowler, W. C.; Hudnall, G. E.; Lipkin, E. W.; Kitabchi, A. E.; Wagenknecht, L. E.; Wing, R. R.	2013	FTO predicts weight regain in the Look AHEAD clinical trial	randomized trial	US	3899	adults, elderly	both	NS	NS	overweight/obese with T2D	diet, PA, genetics	significant	a) Intensive Lifestyle Intervention (ILI): one session of education on diabetes and cardiovascular risk factors, an intensive lifestyle program, combining diet modification and increased physical activity, designed to produce an average of 7% weight loss and maintain these weight losses. included one individual and three group meetings per month for six months, followed by one individual and two …	Genotyping: genomic DNA extraction was based on the use of FlexiGene DNA Kit, a gene-centric 50,000 single nucleotide polymorphism (SNP)	4 years	BMI, weight change	anthropometrics	change, association	https://www.nature.com/articles/ijo201354
9	Mazidi, M.; Valdes, A. M.; Ordovas, J. M.; Hall, W. L.; Pujol, J. C.; Wolf, J.; Hadjigeorgiou, G.; Segata, N.; Sattar, N.; Koivula, R.; Spector, T. D.; Franks, P. W.; Berry, S. E.	2021	Meal-induced inflammation: postprandial insights from the Personalised REsponses to DIetary Composition Trial (PREDICT) study in 1000 participants	single-arm dietary intervention	UK	1002	adults	both	Diabetic subjects who were treated with metformin and/or sulfonylurea were eligible. The use of antihypertensive medication was allowed.	Subjects using insulin and subjects using lipid-lowering drugs were excluded. Further exclusion criteria were clinically manifest CVD, renal insufficiency (estimated glomerular filtration rate < 60 mL/min/1.73 m2 and/or proteinuria), thyroid disorders, liver disease, current smoking, and pregnancy.	Subjects with and without T2DM and with and without MetS participated.	diet, PA, omics, traditional markers	significant	a standardized metabolic challenge meal for breakfast (0 h; 86 g carbohydrate, 53 g fat, 16 g protein, as a muffin and milkshake) and a test lunch (4 h; 71 g carbohydrate, 22 g fat, 10 g protein, as a muffin). The fat was high-oleic sunflower oil: 85% oleic acid (18:1n–9) and 8% linoleic acid (18:2n–6),	a) a questionnaire for habitual diet: European Prospective Investigation into Cancer and Nutrition (EPIC) FFQ, b) 16S rRNA gene.	13 days	BMI, body composition (visceral fat mass)	anthropometrics, DEXA	change	https://www.sciencedirect.com/science/article/pii/S0002916522004269
4	Mayengbam, S.; Lambert, J. E.; Parnell, J. A.; Tunnicliffe, J. M.; Nicolucci, A. C.; Han, J.; Sturzenegger, T.; Shearer, J.; Mickiewicz, B.; Vogel, H. J.; Madsen, K. L.; Reimer, R. A.	2019	Impact of dietary fiber supplementation on modulating microbiota-host-metabolic axes in obesity	double-blind, placebo-controlled clinical trial	Canada	53	adults, elderly	both	NS	NS	overweight/obesity	diet, omics	significant	The PF group received wafers containing 5 g per serving of yellow pea fiber thrice per day, while the CO group received an isocaloric amount of control wafer with no fiber. The wafers provided the participants with 204 kcal/d derived from 55.2% carbohydrate, 5.2% protein, and 39.6% fat in the control wafers and 53.1% carbohydrate, 5.2% protein, and 41.7% fat in the fiber wafers,	a) Fecal SCFAs and BAs analysis, b) Illumina's established 16S rRNA amplicon sequencing method.	12 weeks	weight	anthropometrics	correlation	https://www.sciencedirect.com/science/article/pii/S095528631830682X
9	Matthan, N. R.; Barger, K.; Wylie-Rosett, J.; Xue, X.; Groisman-Perelstein, A. E.; Diamantis, P. M.; Ginsberg, M.; Mossavar-Rahmani, Y.; Lichtenstein, A. H.	2022	Spillover Effects of a Family-Based Childhood Weight-Management Intervention on Parental Nutrient Biomarkers and Cardiometabolic Risk Factors	Secondary analysis of a 2-arm, randomized-controlled, parallel-arm clinical trial	US	205	adults	both	This study focused on the parents (n= 205) of participating children (aged 7-12 y with baseline BMI z score ≥85th percentile) who had an archived fasting plasma, serum, and RBC sample at both baseline and end of the 1-y intervention.	NS	Families	diet, PA, mental, omics, traditional markers	significant	targeted diet/physical activity strategies, skill building, and monthly support sessions	a) 35-item Pediatric Symptom Checklist for emotional and behavioral dysfunction, b) 5-item Habits questionnaire to assess dietary, physical activity, and sedentary behaviors.	1 year	BMI	anthropometrics	change	https://www.sciencedirect.com/science/article/pii/S2475299122000117
9	Mato, V. V.; Caddick, N.; King, J. A.; Johnson, V.; Edwardson, C.; Yates, T.; Stensel, D. J.; Daly, H.; Nimmo, M. A.; Clemes, S. A.	2018	The Impact of a Novel Structured Health Intervention for Truckers (SHIFT) on Physical Activity and Cardiometabolic Risk Factors	pre-post study design	UK	57	adults	men	Participants without current CVD, haemophilia, and any blood-borne viruses were included in the study.	NS	Truckers	diet, PA, mental, traditional markers	significant	a) A Structured Health Intervention for Truckers (SHIFT) comprises a multicomponent design that aims to encourage the drivers to become more active and less sedentary and to improve their diet; received a 6-hour group-based structured education program, which provided drivers with information about diet, physical activity, sedentary behavior and general lifestyle including alcohol consumption and…	a) Hospital Anxiety and Depression Scale (HADS): anxiety and depression, b) Health Screen Questionnaire: diet, c) pedometer: PA, d) activPAL3 monitor: PA	12 weeks	BMI, WC, WHR	anthropometrics	change	https://journals.lww.com/joem/abstract/2018/04000/the_impact_of_a_novel_structured_health.11.aspx
9	Masquio, D. C. L.; de Piano-Ganen, A.; Oyama, L. M.; Campos, R. M. D. S.; Santamarina, A. B.; de Souza, G. I. D. M. H.; Gomes, A. D.; Moreira, R. G.; Corgosinho, F. C.; do Nascimento, C. M. O.; Tock, L.; Tufik, S.; de Mello, M. T.; Dâmaso, A. R.	2016	The role of free fatty acids in the inflammatory and cardiometabolic profile in adolescents with metabolic syndrome engaged in interdisciplinary therapy	adopted intervention	Brazil	108	adolescents	both	NS	Exclusion criteria included identified genetic disease, chronic alcohol consumption, previous drug utilization, pregnancy, and the inability to perform physical activities based on an electrocardiogram test.	obese, MetS	diet, PA, mental, traditional markers	significant	a) Clinical therapy: monthly, obese adolescents visited the endocrinologist with their parents to address the health and clinical parameters, including the initial medical history and a physical examination of blood pressure, cardiac frequency, and body weight, and the adolescents were checked for their adherence to all interdisciplinary therapies, they discussed with the adolescents and their pa…	3-day dietary record (beginning and at the end)	1 year	BMI, WC, body composition	anthropometrics, Plethysmography Air Displacement in the BOD POD system	change	https://www.sciencedirect.com/science/article/pii/S0955286316300377
9	Masquio, D. C. L.; De Piano, A.; Campos, R. M. S.; Sanches, P. L.; Carnier, J.; Corgosinho, F. C.; Netto, B. D. M.; Carvalho-Ferreira, J. P.; Oyama, L. M.; Oller Do Nascimento, C. M.; Tock, L.; De Mello, M. T.; Tufik, S.; Dâmaso, A. R.	2015	Reduction in saturated fat intake improves cardiovascular risks in obese adolescents during interdisciplinary therapy	adopted intervention	Brazil	60	adolescents	both	Inclusion criteria were postpubertal Tanner Stage ≥ V (15) and body mass index (BMI) > 95th percentile of CDC.	Exclusion criteria included identified genetic, metabolic, or endocrine disease and previous drug utilization.	obese	diet, PA, mental, traditional markers	significant	a) Clinical therapy: monthly, obese adolescents visited the endocrinologist with their parents to address the health and clinical parameters, including the initial medical history and a physical examination of blood pressure, cardiac frequency, and body weight, and the adolescents were checked for their adherence to all interdisciplinary therapies, they discussed with the adolescents and their pa…	3-day dietary non-consecutive record	1 year	BMI, WC, body composition, visceral and subcutaneous fat	anthropometrics, Plethysmography Air Displacement in the BOD POD system, abdominal ultrasonography	change	https://onlinelibrary.wiley.com/doi/abs/10.1111/ijcp.12573
1	Masley, S. C.; Weaver, W.; Peri, G.; Phillips, S. E.; Masley, Steven Cameron; Weaver, Wendy; Peri, Gil; Phillips, Sharon E.	2008	Efficacy of lifestyle changes in modifying practical markers of wellness and aging	randomized control study	US	56	adults	both	NS	NS	healthy	diet, PA, mental	significant	during weekly lectures in a group setting using meal plans and recipes for a diet with >30 g of fiber and <16 g of saturated fat daily. They were encouraged to reach 70% to 85% of their maximum achieved heart rate 5 to 6 days per week for 30 minutes and to perform strength training 3 days per week with 1 to 2 sets of 10 to 15 repetitions for 10 body movements to smooth-motion lifting exhaustion f…	a) strength and flexibility, VO2 max: ACSM for curl-ups (abdominal crunches), pushups, and sit-and-reach flexibility, b) 3-day food intake records	10 weeks	body composition, BMI	bioelectrical impedance, anthropometrics	change	https://pubmed.ncbi.nlm.nih.gov/18383987/
1	Martínez-González, M. A.; Fernandez-Lazaro, C. I.; Toledo, E.; Diáz-López, A.; Corella, D.; Goday, A.; Romaguera, D.; Vioque, J.; Alonso-Gómez, Á M.; Wärnberg, J.; Martínez, J. A.; Serra-Majem, L.; Estruch, R.; Tinahones, F. J.; Lapetra, J.; Pintó, X.; Tur, J. A.; López-Miranda, J.; Cano-Ibáñez, N.; Delgado-Rodríguez, M.; Matiá-Martín, P.; Daimiel, L.; Sánchez, V. M.; Vidal, J.; Vázquez, C.; Ros,…	2020	Carbohydrate quality changes and concurrent changes in cardiovascular risk factors: A longitudinal analysis in the PREDIMED-Plus randomized trial	Prospective analysis	Spain	5373	adults, elderly	both	Community-dwelling men (aged 55–75 y) and women (60–75 y), with overweight or obesity (BMI 27–40 kg/m2) and without a baseline history of CVD, who met at least 3 components of MetS, were considered eligible for inclusion in the study.	NS	overweight/obese, MetS	diet, PA, mental	significant	a) unrestricted energy MedDiet (total energy intake is ad libitum), b) PA: consists of regular counseling to gradually increase participant levels of physical activity in order to meet the WHO guidelines, c) participants receive behavioral and motivational support group sessions in which dietitians address different strategies to make suitable dietary and lifestyle changes.	a) semiquantitative FFQ (face-to-face interviews), b) carbohydrate quality index (CQI), c) 17-item energy-reduced MedDiet score, d) PA: METs-h/week.	6 months and 12 months of follow-up	BMI	anthropometrics	association	https://www.sciencedirect.com/science/article/pii/S000291652201005X
9	Mårild, S.; Russo, P.; Veidebaum, T.; Tornaritis, M.; De Henauw, S.; De Bourdeaudhuij, I.; Molnár, D.; Moreno, L. A.; Bramsved, R.; Peplies, J.; Ahrens, W.	2015	Impact of a community based health-promotion programme in 2- to 9-year-old children in Europe on markers of the metabolic syndrome, the IDEFICS study	non-randomized cluster-experimental design	Belgium, Cyprus, Estonia, Germany, Hungary and Spain	7406	children	both	NS	NS	health	diet, PA, mental, traditional markers	significant	a) diet: enhance daily consumption of water and eat more fruit and vegetables, b) PA: reduce TV viewing and increase daily physical activity, c) stress coping: spend more time together with the family and ensure adequate sleep duration.	NS	1 year	WC, BMI	anthropometrics	change	https://onlinelibrary.wiley.com/doi/full/10.1111/obr.12368
1	Mani, H.; Chudasama, Y.; Hadjiconstantinou, M.; Bodicoat, D. H.; Edwardson, C.; Levy, M. J.; Gray, L. J.; Barnett, J.; Daly, H.; Howlett, T. A.; Khunti, K.; Davies, M. J.	2018	Structured education programme for women with polycystic ovary syndrome: A randomised controlled trial	parallel randomized controlled trial	UK	161	adults	women	Women with a confirmed diagnosis of PCOS (2), body Mass Index (BMI) (≥23kg/m2 for black and minority; ≥25kg/m2 for white Europeans) (11), aged 18–49 years inclusive, who had stable PCOS treatment in the previous 6 months were eligible.	Exclusion criteria were pregnancy, diabetes, use of corticosteroids, disabling physical or mental condition and inability to speak English.	polycystic ovary syndrome	diet, PA, mental	non significant	The intervention was a single seven-hour, group-based, face-to-face structured education program. The final program consisted of 7 hours of interactive discussions, including patient and professional stories, diet and physical activity, balancing life with PCOS, and a self-management plan.	a) Brief Illness Perceptions Questionnaire (BIPQ), b) Health-related QoL (HRQoL), c) generic HRQoL questionnaire, version 2 of the Short form F12 (SF12V2) health survey: physical functioning, social functioning, physical impairment, emotional impairment, emotions, vitality, pain, and global health, d) Actigraph GT3X accelerometer (log-book), to wear the accelerometer for 10 days during the waking…	12 months	BMI	anthropometrics	change	https://ec.bioscientifica.com/view/journals/ec/7/1/EC-17-0274.xml?legid=endoconnect%3B7%2F1%2F26related-urls=yes
9	Mangge, Harald; Freytag, Florian; Almer, Gunter; Weghuber, Daniel; Bauer-Denk, Carmen; Fuchs, Dietmar	2011	SerumNeopterin Is Not Increased in Obese Juveniles	cross-sectional study	Austria	396	adolescents	both	The inclusion criteria for obese probands were body mass index (BMI) > 97th percentile if under 18 years of age and BMI > 30 kg/m2 if over 18 years of age. All controls had to be normal weight and free of infectious, endocrine, or any other diseases. 295 juveniles (mean age 12.9 ± 3.3 SD years) and 101 normal-weight healthy controls of similar age and gender distribution were investigated.	Exclusion criteria were endocrine diseases (e.g., hypothyroidism), infectious, inflammatory, or any other chronic diseases.	obese - normal weight	diet, PA, mental, traditional markers	significant	The intervention, consisting of regular sports, nutritional devices, and psychologic attendance, led to an increase in neopterin concentration after 12 months.	Carotid artery ultrasound	12 months	BMI, body fat	anthropometric, lipometry	change	https://www.hindawi.com/journals/jobe/2011/946795/
7	Mak, Kwok-Kei; Cerin, Ester; McManus, Alison; Lai, Ching-Man; Day, Jeffrey; Ho, Sai-Yin; McManus, Alison M.; Day, Jeffrey R.	2016	Mediating effects of body composition between physical activity and body esteem in Hong Kong adolescents: a structural equation modeling approach	cross-sectional study	Hong Kong	905	adolescents	both	NS	NS	healthy	PA, mental	significant	NS	a) Physical Activity Rating for Children and Youth (PARCY), developed based on the Godin-Shephard Activity Questionnaire, b) body esteem was evaluated by the 23-item body esteem scale (BES).	NS	BMI	anthropometrics	correlation	https://link.springer.com/article/10.1007/s00431-015-2586-5
7	Maharaj, S. S.; Nuhu, J. M.	2019	Mini-trampoline rebound exercises: A 'self-care' initiative for glycated hemoglobin, body mass index and emotional distress for mildly obese females with non-insulin dependent type 2 diabetes	randomized pre-test, post-test study	Nigeria	46	adults	women	The inclusion criteria were moderately obese females (body massindexof30.0e34.9kg/m2), diagnosis of T2D 5 years, glucose levels of 6.0mmol/L to 13.0mmol/L and an emotional distress score of 40 using the Problem Areas in Diabetes (PAID) survey.	Glucose levels for inclusion were relevant as clinically value below 6.0 mmol/L can lead to hypoglycemia during exercises, and above 13.0 mmol/L with ketones is a contra-indication to exercise. Patients with hypertension, cardiovascular disease, macro-and microvascular diabetic complications, weak or deformities of the lower limb, cardiothoracic or abdominal surgery within the previous 6 months, …	mildly obese with non-insulin-dependent T2D	PA, mental	significant	The counselling for both groups included the benefits of physical activities and exercises, ways to identify, avoid or minimize risk factors and complications associated with diabetes. Information on diet was presented by a dietician who emphasized the consumption of a Mediterranean diet of low saturated and high polyunsaturated fatty acids, high intake of fiber and vitamins and the importance of…	a) emotional stress: Problem Areas in Diabetes (PAID) b) Heart rate reserve (HRR) was maintained at moderate intensity of 40e65% and calculated using the Karvonen equation (220-age), c) heart rate monitor	12 weeks	BMI	anthropometrics	Comparison	https://www.sciencedirect.com/science/article/pii/S1871402118304296
3	Macis, D.; Briata, I. M.; D’Ecclesiis, O.; Johansson, H.; Aristarco, V.; Buttiron Webber, T.; Oppezzi, M.; Gandini, S.; Bonanni, B.; DeCensi, A.	2023	Inflammatory and Metabolic Biomarker Assessment in a Randomized Presurgical Trial of Curcumin and Anthocyanin Supplements in Patients with Colorectal Adenomas	randomized, double-blind, placebo-controlled, phase II presurgical trial	Italy	29	adults, elderly	both	To be eligible for the trial, patients had to be between 18 and 85 years old, have one or more adenomatous polyps in the colorectal tract with a diameter of at least 1 cm, and have an ECOG Performance Status ≤ 1.	Patients with hyperplastic polyps, flat serrated adenomas, and cancer diagnosis were excluded from the study, as were those who had taken experimental medications, bilberry-based dietary supplements, or curcumin in the 15 days leading up to enrollment.	patients with colorectal adenomas	diet, traditional markers	significant	curcumin and anthocyanin supplements (4 tablets daily)	NS	4-6 weeks	BMI	anthropometrics	correlation	https://www.mdpi.com/2072-6643/15/18/3894
1	Mache, S.; Jensen, S.; Linnig, S.; Jahn, R.; Steudtner, M.; Ochsmann, E.; Preuß, G.	2015	Do overweight workers profit by workplace health promotion, more than their normal-weight peers? Evaluation of a worksite intervention	controlled study trial	Germany	1573	adults	both	NS	NS	overweight/normal-weight workers	diet, PA, mental	significant	a) fostering motivation towards physical activity, b) eating healthy food, c) achieving or maintaining a healthy BMI (<25.0 kg/m2). A trainer provided educational information and advice on healthy eating and physical activity or performed other health promotion activities (e.g., personalized nutrition counseling). Additionally, free fruit and vegetables were provided, and physical exercise was in…	a) PA: during leisure time was assessed in the survey. The regularity of physical (sports) activities was specified by categories: regularly (>2 h/week), regularly (≤1-2 h/week), irregularly (≤1 h/week), and no (or almost no) activity, b) diet: Questionnaire for the Assessment of Health Behaviour, c) fruit intake was assessed by a short food questionnaire consisting of six questions. Also, the in…	12 months	BMI	anthropometrics	change	https://link.springer.com/article/10.1186/s12995-015-0068-3
3	Lynch, D. H.; Rushing, B. R.; Pathmasiri, W.; McRitchie, S.; Batchek, D. J.; Petersen, C. L.; Gross, D. C.; Sumner, S. C. J.; Batsis, J. A.	2023	Baseline Serum Biomarkers Predict Response to a Weight Loss Intervention in Older Adults with Obesity: A Pilot Study	pilot study	US	22	elderly	both	NS	NS	community-dwelling, obese	diet, PA, omics	significant	a) telehealth-based weight loss intervention: consisted of 25 virtual nutrition sessions with a dietician and fifty exercise sessions led by a physical therapist, b) caffeine metabolism	LC-MS	6 months	weight loss, BMI	anthropometrics	association, change	https://www.mdpi.com/2218-1989/13/7/853
2	Luley, C.; Blaik, A.; Götz, A.; Kicherer, F.; Kropf, S.; Isermann, B.; Stumm, G.; Westphal, S.	2014	Weight Loss by Telemonitoring of Nutrition and Physical Activity in Patients with Metabolic Syndrome for 1 Year	intervention study	Germany	183	adults	both	The criteria for diagnosis of metabolic syndrome according to the International Diabetes Federation recommendations. A telephone and access to the Internet via a personal computer were required.	The exclusion criteria were age less than 30 or over 60 years and diagnosis of diabetes mellitus, coronary heart disease, chronic heart failure, or cerebrovascular disorders, as well as other conditions possibly co-influencing physical activity or body weight, such as psychiatric disorders, use of antidepressants, neuroleptic or cortisol therapy, thyroid dysfunction, active cancer or other severe…	MetS	diet, PA	significant	explanation of the Magdeburg Dual Diet and the importance of physical activity: a) The Magdeburg Dual Diet is a combination of 2 diets. The first consists of conventional calorie restriction, lowering the calorie intake by 500 kcal per day. The second is a low-carbohydrate diet, b) subjects were advised to increase their usual daily physical activity, like walking or cycling, rather than to engag…	a) accelerometer, b) telemonitoring of physical activity and nutrition by means of the Aipermotion instruments and regular feedback from carers, either by weekly letters (ABC group) or by monthly telephone calls.	12 months	BMI, weight loss (%)	anthropometrics, self-reported	change	https://www.tandfonline.com/doi/abs/10.1080/07315724.2013.875437
4	Lotankar, M.; Mokkala, K.; Houttu, N.; Koivuniemi, E.; Sørensen, N.; Nielsen, H. B.; Munukka, E.; Lahti, L.; Laitinen, K.	2022	Distinct Diet-Microbiota-Metabolism Interactions in Overweight and Obese Pregnant Women: a Metagenomics Approach	cross-sectional study	Finland	386	adults	women	The inclusion criteria for the study were overweight (self-reported prepregnancy BMI $ 25 kg/m2) and early pregnancy (,18 weeks of gestation). The presence of allergy was allowed.	The exclusion criteria were gestational diabetes diagnosed during the current pregnancy, multifetal pregnancy, and the presence of metabolic or inflammatory diseases, including type 1 and type 2 diabetes, celiac disease, and inflammatory bowel disease.	overweight/obese, pregnant	diet, omics, traditional markers	significant	NA	a) quality of the diet: validated index of diet quality (IDQ) questionnaire, which contains 18 questions regarding the frequency and amount of consumption of foods, b) DNA extraction: GTX stool extraction kit, DNA concentrations were measured with Qubit 2.0 dsDNA HS assay kit, c) metagenomic sequencing: NEBNext Ultra II Library Prep Kit for Illumina (New England Biolabs), qPCR.	NA	BMI	anthropometrics, self-reported	associations	https://journals.asm.org/doi/full/10.1128/spectrum.00893-21
2	Lloyd, J. J.; Wyatt, K. M.; Creanor, S.	2012	Behavioural and weight status outcomes from an exploratory trial of the Healthy Lifestyles Programme (HeLP): A novel school-based obesity prevention programme	exploratory cluster randomized controlled trial	UK	202	children	both	NS	NS	healthy	diet, PA	significant	multicomponent four-phase program based on the Information, Motivation, and Behavioural Skills Model a) a decrease in the consumption of sweetened fizzy drinks, b) an increase in the proportion of healthy snacks (HS) to unhealthy snacks consumed, c) a reduction in television (TV) viewing and other screen-based activities.	a) diet: Food Intake Questionnaire, b) PA: GT1M Actigraph (accelerometry).	24 months	BMI, WC, body fat standard deviation scores	anthropometrics, Tanita (body composition analyzer), leg-to-leg bioelectrical impedance.	change	https://bmjopen.bmj.com/content/2/3/e000390.short
3	Liu, M.; Lin, X.; Wang, X.	2018	Decrease in serum chemerin through aerobic exercise plus dieting and its association with mitigation of cardio-metabolic risk in obese female adolescents	intervention study	China	50	adolescents	women	NS	NS	obese	diet, PA, traditional markers	significant	a) PA: aerobic exercise (such as brisk walking, swimming, jogging, table tennis, and badminton; lasting for 2 h with 5 min rest per 30 min, twice a day, 6 days a week) on the basis of slight dieting in a totally enclosed weight loss summer camp directed by a fitness trainer and a registered dietician; The exercise intensity was gradually increased from low (heart rate at the 1st week: 100–120 bea…	NS	4 weeks	BMI, weight, WC, fat mass, muscle mass	anthropometrics, DEXA	associations	https://www.degruyter.com/document/doi/10.1515/jpem-2017-0431/html
1	Lin, C. H.; Chiang, S. L.; Heitkemper, M. M.; Hung, Y. J.; Lee, M. S.; Tzeng, W. C.; Chiang, L. C.	2016	Effects of telephone-based motivational interviewing in lifestyle modification program on reducing metabolic risks in middle-aged and older women with metabolic syndrome: A randomized controlled trial	randomized controlled trial	Taiwan	115	adults, elderly	women	Inclusion criteria were (1) women diagnosed with MetS; (2) aged over 40 years; (3) able to speak and understand Mandarin; (4) able to walk without assistance; and (5) agreed to be randomized to one of the three groups.	Exclusion criteria included a history of cancer, end-stage renal disease with dialysis, confirmed psychiatric disease, and an inability to participate due to comorbid neurological and musculoskeletal conditions that produce moderate-to-severe physical disability.	MetS	diet, PA, mental	significant	a single, individual, brief (15–20 min) face-to-face lifestyle modification counseling session and an educational brochure on diet control, adequate physical activity, and stress coping.	a) PA: IPAQ short form, b) diet: general questionnaire	12 weeks	BMI, WC	anthropometrics	association	https://www.sciencedirect.com/science/article/pii/S0020748916000869
3	Lesná, I. K.; Suchánek, P.; Kovář, J.; Poledne, R.	2009	Life style change and reverse cholesterol transport in obese women	intervention study	Czech Republic	15	adults	women	The inclusion criteria were self-motivation, being under 40 years of age, having a BMI>29, and not having an apparent illness or medication.	NS	obese	diet, PA, traditional markers	significant	Lifestyle intervention: It consisted of 5 sessions of increasing physical activity per week. At a minimum, 3 sessions were conducted under controlled conditions at a fitness center, and the other two sessions (non-controlled) of brisk walking or bicycling were performed, usually at the weekend. Every session lasted 60 minutes. Participants obtained frequent dietary counseling based on their own 3…	3-day dietary record	9 weeks	BMI, WC, HC	anthropometrics	correlation	https://pubmed.ncbi.nlm.nih.gov/19857034/
4	Lemas, D. J.; Young, B. E.; Baker, P. R., 2nd; Tomczik, A. C.; Soderborg, T. K.; Hernandez, T. L.; de la Houssaye, B. A.; Robertson, C. E.; Rudolph, M. C.; Ir, D.; Patinkin, Z. W.; Krebs, N. F.; Santorico, S. A.; Weir, T.; Barbour, L. A.; Frank, D. N.; Friedman, J. E.	2016	Alterations in human milk leptin and insulin are associated with early changes in the infant intestinal microbiome	cross-sectional study	US	30	infant, adults	women	All of the women were healthy mothers, aged between 20 and 36 y, who planned to exclusively breastfeed through 4 mo postpartum and who delivered a term (.37 wk) singleton fetus.	Women were excluded if they had type 1 or type 2 diabetes, preeclampsia, gestational diabetes, or a planned cesarean delivery or if they or their infants were prescribed antibiotics in the 2 wk after birth.	healthy	diet, omics, traditional markers	significant	NA	a) Milk collection: at 2 weeks postpartum, mothers were administered a modified version of the Infant Feeding Practices II questionnaire; a mid-feeding feeding breast-milk sample was collected from mothers in a fasted state, b) The total antioxidant capacity (TAC) of whole milk was determined by using the TAC Assay Kit (Abcam), c) microbial DNA was extracted from infant fecal samples by using the…	NA	Birth weight, maternal BMI	anthropometrics	association	https://www.sciencedirect.com/science/article/pii/S0002916523119022
4	Lee, S. J.; Bose, S.; Seo, J. G.; Chung, W. S.; Lim, C. Y.; Kim, H.	2014	The effects of co-administration of probiotics with herbal medicine on obesity, metabolic endotoxemia and dysbiosis: a randomized double-blind controlled clinical trial	randomized double-blind controlled clinical trial	Republic of Korea	50	adults	women	meeting the criteria of BMI >25 kg/m2 and waist circumference >85 cm were recruited.	Hypothyroidism, Cushing’s syndrome, Heart diseases, Cancer Lung diseases, Severe renal dysfunction (Cr > 2.0 mg/dl), Liver dysfunction (ALT, AST 2.5 fold upper limit of normal), Non-insulin-dependent diabetes mellitus with FBS > 140 mg/dL, neuropsychiatric diseases Eating disorder Subjects who underwent anatomical change such as incision Pregnancy, breastfeeding, or planning of pregnancy Subjects…	overweight/obese	diet, omics	none significant	a) Bofutsushosan (twice per day): included 5 billion viable cells of Streptococcus thermophiles (KCTC 11870BP), Lactobacillus plantarum (KCTC 10782BP), Lactobacillus acidophilus (KCTC 11906BP), Lactobacillus rhamnosus (KCTC 12202BP), Bifidobacterium lactis (KCTC 11904BP), Bifidobacterium longum (KCTC 12200BP), and Bifidobacterium breve (KCTC 12201BP), b) subjects maintain a daily diet, limiting c…	a) 24-h dietary recall, b) quality of life (QOL): Obesity-related Quality of Life scale, c) group-specific PCR primer, qPCR, d) AccuPrep Genomic DNA extraction kit, e) endotoxin: EndoCheck TM analyzer, f) gut permeability: levels of lactulose and mannitol in urine were measured using K-Lactul and K-Manol kits.	8 weeks	weight, BMI, WC, fat mass and %	Bioelectrical impedance analysis (BIA), anthropometrics	change	https://www.sciencedirect.com/science/article/pii/S0261561413003294
3	Larson-Meyer, D. E.; Newcomer, B. R.; Heilbronn, L. K.; Volaufova, J.; Smith, S. R.; Alfonso, A. J.; Lefevre, M.; Rood, J. C.; Williamson, D. A.; Ravussin, E.; DeLany, J.; De Jonge, L.; Nguyen, T.; Martin, C. K.; Most, M. M.; Greenway, F. L.; York-Crow, E.; Anton, S.; Champagne, C.; Dahmer, B.; Deutsch, A.; Geiselman, P.; Howard, J.; Ihrig, J.; Marquis, D.; Murla, C.; Owens, S.; Stewart, A.; Tarv…	2008	Effect of 6-month calorie restriction and exercise on serum and liver lipids and markers of liver function	randomized clinical pilot trial	US	46	adults	both	no personal history of type 2 diabetes, cardiovascular disease, high blood pressure (>160/90mmHg), liver disease or obesity, no psychiatric or eating disorders, alcoholism or substance abuse, and not taking any medication. Screening for liver disease included history, physical examination, liver function tests, including total bilirubin (normal range = 0.2–1.5mg/dl), alanine aminotransferase (ALT…	NS	overweight	diet, PA, traditional markers	significant	the diet for all the four groups were provided by the Center’s Metabolic Kitchen: a) 25% CR (calorie restriction) of baseline energy requirements, b) 12.5% CR + 12.5% increase in total energy expenditure through structured exercise (CR+EX), c) low-calorie diet (LCD) until a 15% reduction in body weight was achieved, followed by maintenance of new lower body weight (i.e., “weight clamped”), d) con…	PA: wireless heart rate monitor	6 months	BMI, weight, body fat %	DEXA, MRI, CT scan, anthropometrics	correlation	https://onlinelibrary.wiley.com/doi/full/10.1038/oby.2008.201
3	Kumagai, H.; Zempo-Miyaki, A.; Yoshikawa, T.; Eto, M.; So, R.; Tsujimoto, T.; Nishiyasu, T.; Tanaka, K.; Maeda, S.	2018	Which cytokine is the most related to weight loss-induced decrease in arterial stiffness in overweight and obese men?	intervention study	Japan	20	adults	men	NS	history of cardiovascular disease, depression, current smokers, subjects who used medications (antihyperten‐ sive, antidyslipidemic, hypoglycemic, antidepressants, and antihyperuricemic)	overweight/obese	diet, PA, traditional markers	significant	a) PA (aerobic exercise training): up to 90 min/day, 3 times per week, exercise program included a 15–20 min warm-up ses‐ sion, followed by a walking and/or jogging session last‐ ing approximately 40–60 min, and concluded with a 15– 20 min cool-down session. Exercise intensity was set so that it increased a partici‐ pant’s heart rate to between 60% and 85% of his maxi‐ mum heart rate, b) diet: a …	a) heart rate monitor, b) uniaxial accelerometer, c) food diaries (for 3 days)	12 weeks	BMI, WC	anthropometrics	correlation	https://www.jstage.jst.go.jp/article/endocrj/65/1/65_EJ17-0117/_article/-char/ja/
3	Kuk, J. L.; Christensen, R. A. G.; Wharton, S.	2019	Absolute weight loss, and not weight loss rate, is associated with better improvements in Metabolic health	cross-sectional study	Canada	11281	adults	both	patients were included only if they attended the clinic for at least 3 months, lost at least 0.1 kg of weight (i.e., those who lost weight), and had repeated metabolic variable measurements.	Patients who had bariatric surgery were excluded.	obese	diet, PA, traditional markers	significant	a physician referral-based clinic designed to educate and enable patients to implement strategies to manage their weight and improve their health. Patients attend the clinic on a monthly basis or, as needed, to have individual meetings with bariatric educators (with a university degree in nutrition) to discuss personalized weight management strategies, dietary plans, and physical activity options.	NS	12.8 ± 13.1 months	weight loss, WC	anthropometrics	association	https://onlinelibrary.wiley.com/doi/full/10.1155/2019/3609642
5	Kuang-Mao, Chiang; Wen-Harn, Pan	2021	Causal link between milk consumption and obesity? A 10-year longitudinal study and a Mendelian randomization study	longitudinal study and a Mendelian randomization study	Taiwan	1644	adults	both	NS	NS	healthy	diet, genetics	significant	milk intake	a) FFQ, b) genotype of SNP-rs4954490 (GG, GA, and AA)	10 years	BMI, WC	anthropometrics	association	https://foodandnutritionresearch.net/index.php/fnr/article/view/6300
3	Koot, B. G. P.; Van Der Baan-Slootweg, O. H.; Tamminga-Smeulders, C. L. J.; Pels Rijcken, T. H.; Korevaar, J. C.; Van Aalderen, W. M.; Jansen, P. L. M.; Benninga, M. A.	2011	Lifestyle intervention for non-alcoholic fatty liver disease: Prospective cohort study of its efficacy and factors related to improvement	prospective cohort study	Netherlands	144	children	both	The inclusion criteria for this program were severe primary obesity (body mass index adjusted for age (‘BMI-for-age’) >35 kg/m 2 ) and primary obesity (BMI-for-age >30 kg/m 2), together with obesity-related comorbidity.	Exclusion criteria were (a history of) the use of steatogenic and/or antidiabetic drugs, diabetes mellitus, alcohol abuse, hepatitis B, hepatitis C, or autoimmune hepatitis.	severely obese	diet, PA, traditional markers	significant	The lifestyle intervention program consisted of scheduled exercise (three times per week for 1 h) and the promotion of self-initiated physical activities. Nutrition modification therapy was given using a non-diet approach and focused on the quality of the dietary intake and eating behavior. Behavior modification therapy was given and consisted of coping skills training to focus on self-regulation…	NS	6 months	BMI, WC	anthropometrics	association	https://adc.bmj.com/content/96/7/669.short
4	Kong, L. C.; Holmes, B. A.; Cotillard, A.; Habi-Rachedi, F.; Brazeilles, R.; Gougis, S.; Gausserès, N.; Cani, P. D.; Fellahi, S.; Bastard, J. P.; Kennedy, S. P.; Doré, J.; Ehrlich, S. D.; Zucker, J. D.; Rizkalla, S. W.; Clément, K.	2014	Dietary patterns differently associate with inflammation and gut microbiota in overweight and obese subjects	cross-sectional study	France	59	adults	both	The subjects were selected based on their absence of inflammatory or infectious diseases, cancer, or any history of gastrointestinal problems. No antibiotics were taken within two months prior to the start of the study.	Subjects with hepatic, renal or cardiac diseases were excluded.	overweight/obese	diet, omics, traditional markers	significant	dietary patterns: cluster analysis	a) 7-day dietary records, b) Adipocyte morphology and immunohistochemical analysis: subcutaneous abdominal adipose tissue samples were obtained for measuring adipocyte diameter and immunohistochemical detection (HAM56, CD163); Antibody anti-HAM56 and anti-CD163 were used to target the macrophage cells in subcutaneous adipose tissue, c) Gut microbiota: Real-time qPCR method and Metagenomic sequenc…	NA	BMI, body fat, fat-free mass distributions	DEXA, anthropometrics	association	https://journals.plos.org/plosone/article?id=10.1371/journal.pone.0109434
3	Kinnear, F. J.; Lithander, F. E.; Searle, A.; Bayly, G.; Wei, C.; Stensel, D. J.; Thackray, A. E.; Hunt, L.; Shield, J. P. H.	2020	Reducing cardiovascular disease risk among families with familial hypercholesterolaemia by improving diet and physical activity: A randomised controlled feasibility trial	parallel, two-arm, randomized, controlled, feasibility pilot trial	UK	22 children and 17 adults	children, adults	both	NS	NS	familial hypercholesterolemia	diet, PA, genetics	NS (feasibility analyses)	The intervention aimed to enable individuals to reduce their dietary intakes of total fat, saturated fat, and cholesterol; increase their intakes of unsaturated fats, fiber, fruits, vegetables, and plant stanol or sterol-fortified foods; and reduce their sedentary behavior and increase their physical activity.	a) food records: 4 nonconsecutive days (including one weekend day) using Intake24, a validated online 24-hour recall tool, b) 2 accelerometers (ActiGraph GT3X+ and activPAL3) for seven consecutive days, c) Health-related quality of life (HRQoL): Pediatric Quality of Life Inventory and EuroQol Group EQ-5D-3L health questionnaires.	12 weeks	BMI, body fat %, fat-free mass	bioelectrical impedance scales, anthropometrics	change	https://bmjopen.bmj.com/content/10/12/e044200.abstract
6	Kesse-Guyot, E.; Andreeva, V. A.; Touvier, M.; Jeandel, C.; Ferry, M.; Hercberg, S.; Galan, P.	2015	Overall and abdominal adiposity in midlife and subsequent cognitive function	population-based, double-blind, placebo-controlled, randomized trial and observational follow-up	France	2817	adults	both	NS	NS	healthy (general population)	diet, mental	significant	daily antioxidant supplementation, “healthy” dietary pattern score	a) Episodic memory: RI-48 cued recall test, b) Lexical-semantic memory: verbal fluency tasks, c) Short-term/working memory: the forward and backward digit span task, d) Mental flexibility: Delis-Kaplan trail-making test (TMT), e) a 24-hour dietary record every two months via computerized questionnaires (6 per year), 2 weekend days, and 4 weekdays per year.	8 years	BMI, WC	anthropometrics	association	https://www.sciencedirect.com/science/article/pii/S127977072301415X
3	Keller, M.; Yaskolka Meir, A.; Bernhart, S. H.; Gepner, Y.; Shelef, I.; Schwarzfuchs, D.; Tsaban, G.; Zelicha, H.; Hopp, L.; Müller, L.; Rohde, K.; Böttcher, Y.; Stadler, P. F.; Stumvoll, M.; Blüher, M.; Kovacs, P.; Shai, I.	2020	DNA methylation signature in blood mirrors successful weight-loss during lifestyle interventions: the CENTRAL trial	randomized controlled trial	Israel	120	adults	both	Inclusion criteria for the exploratory analyses were, first, either abdominal obesity (waist circumference (WC) >102cm for men and>88cm for women) or dyslipidemia (serum triglycerides >150mg/ dL and high-density-lipoprotein cholesterol (HDL-C) < 40mg/dL for men and<50mg/dL for women); second, the provision of signed and dated informed consent form; and third, the stated willingness to comply with…	Exclusion criteria included pregnant or lactating women, subjects with serum creatinine ≥2mg/dL, with disturbed liver function (≥ 3-fold level of ALT and AST enzymes), active cancer, individuals who had any restrictions regarding physical activity, were highly physically active (> 3h/week) or were included in other nutritional trials.	overweight/obese	diet, PA, omics	significant	Subjects were randomly assigned to either LF or MED/LC diet. Both dietary interventions were equal in calories and maintained over the entire study period. After 6 months, each intervention arm was re-randomized to a group with moderate, mostly aerobic (80%) PA (LF+PA; MED/LC+PA) or without PA (LF-PA; MED/LC-PA) for another year of intervention. a) low fat (LF) diet, b) Mediterranean + LF, c) MED…	Genome-wide DNA methylation: EZ DNA Methylation Gold Kit; Illumina iScan array scanner	18 months	BMI, weight loss	anthropometrics	change	https://link.springer.com/article/10.1186/s13073-020-00794-7
3	Karampatsou, S. I.; Genitsaridi, S. M.; Michos, A.; Kourkouni, E.; Kourlaba, G.; Kassari, P.; Manios, Y.; Charmandari, E.	2021	The effect of a life-style intervention program of diet and exercise on irisin and fgf-21 concentrations in children and adolescents with overweight and obesity	intervention study	Greece	310	children, adolescents	both	Patients were included in the study if they were 2–18 years old and had increased BMI for their age and gender, according to the IOTF criteria.	Patients with syndromic obesity, i.e., obesity that is inherited through Mendelian patterns and is associated with other clinical manifestations, were excluded from the study.	overweight/obese	diet, PA, traditional markers	significant	provided personalized advice and guidance on diet and physical exercise to patients and their families, taking into account both the child’s preferences and the food availability at school or at home. The personal trainer recommended a personalized physical exercise plan, which was considered enjoyable and entertaining.	a 24-hour recall	1 year	BMI, WC, HC, WHR, body composition	anthropometrics, bioelectrical impedance analysis (BIA)	change, correlation, association	https://www.mdpi.com/2072-6643/13/4/1274
5	Kanoni, S.; Kumar, S.; Amerikanou, C.; Kurth, M. J.; Stathopoulou, M. G.; Bourgeois, S.; Masson, C.; Kannt, A.; Cesarini, L.; Kontoe, M. S.; Milanović, M.; Roig, F. J.; Beribaka, M.; Campolo, J.; Jiménez-Hernández, N.; Milošević, N.; Llorens, C.; Smyrnioudis, I.; Francino, M. P.; Milić, N.; Kaliora, A. C.; Trivella, M. G.; Ruddock, M. W.; Medić-Stojanoska, M.; Gastaldelli, A.; Lamont, J.; Delouka…	2021	Nutrigenetic Interactions Might Modulate the Antioxidant and Anti-Inflammatory Status in Mastiha-Supplemented Patients With NAFLD	intervention study	Greece, Italy, Serbia	98	adults, elderly	both	with body mass index (BMI) ≥ 30 kg/m2 and with established NAFLD/NASH, based on the sensitive LiverMultiScan magnetic resonance imaging (MRI) technique	Exclusion criteria included hepatotoxic medication, concomitant liver disease, decompensated diabetes mellitus diabetes mellitus type 1, uncontrolled diabetes mellitus type 2 (HbA1c ≥ 7,5%), thyroid disease, hypopituitarism, Cushing’s syndrome, alcohol abuse >20 g/day for women and >30 g/day for men), EASL Guidelines or drug addiction, systemic diseases, pregnancy, lactation, vegan or lacto- and …	NAFLD	diet, genetics, traditional markers	significant	Mastiha supplementation	a) DNA was extracted from 300 μl buffy coat using iPrep™ PureLink® gDNA Blood Kit and iPrep™ Purification Instrument, b) PA: IPAQ, c) Gene expression (B2M, IL-6, IL-1α, TNF-α and VEGF-A (isoforms 121, 165, 189, 145): reverse transcription using the Iscript cDNA Synthesis, e) cDNA was purified with QIAquick PCR purification Kit, f) RT-PCR, i) Genotyping and imputation: samples were genotyped on th…	6 months	BMI	anthropometrics	association	https://www.frontiersin.org/journals/immunology/articles/10.3389/fimmu.2021.683028/full
5	Kaliora, Andriana C.; Kalafati, Ioanna Panagiota; Gioxari, Aristea; Diolintzi, Anastasia; Kokkinos, Alexandros; Dedoussis, George V.	2018	A modified response of NAFLD patients with non-significant fibrosis in nutritional counseling according to GCKR rs1260326	open-label and single-arm clinical trial	Greece	44	adults	both	Inclusion criteria were set as follows: men and women >18 years of age, no change in body weight (BW) for the last 6 months prior to the trial and body mass index (BMI) >25 kg/m2.	Exclusion criteria included: the presence of chronic viral hepatitis, the presence of congenital or acquired liver disease, the history of prior exposure to hepatotoxic drugs, the evidence of hepatic cirrhosis, ultrasonography values less than 1 Hz, bariatric surgery, daily consumption of ethanol more than 20 g for women and more than 30 g for men for over 6 months during the last 5 years, any me…	overweight/obese, NAFLD	diet, genetics, traditional markers	significant	Nutritional counseling was centered on the distribution of nutrients in relation to total caloric value as follows: 30% of total energy as fat (<10% as SFAs, ~10% as MUFAs and ~10% as PUFAs), 20% as protein, 50% as carbohydrate, 300 mg/day as dietary cholesterol and 20–30 g fiber/day. Nutritional counseling would allow for a weight loss of no more than 5% of initial body weight (BW) within 6 mont…	a) a 3-day food record (non-consecutive days including one weekend day) at baseline and after the end of the trial, b) MedDietScore questionnaire: estimated adherence to the Mediterranean dietary pattern, c) 24-h diet recall interviews , d) DNA extraction and genotyping: Genomic DNA (gDNA) was extracted from buffy coat of anticoagulated blood samples using the iPrep™ Purification Instrument (Invi…	6 months	BMI, WC, HC, WHR	anthropometrics	change	https://link.springer.com/article/10.1007/s00394-017-1499-7
5	Jung, S. Y.; Papp, J. C.; Sobel, E. M.; Pellegrini, M.; Yu, H.; Zhang, Z. F.	2021	Pro-inflammatory cytokine polymorphisms and interactions with dietary alcohol and estrogen, risk factors for invasive breast cancer using a post genome-wide analysis for gene–gene and gene–lifestyle interaction	cohort study	US	10179	adults, elderly	women	Participants were eligible for the WHI dbGaP study if they had met eligibility requirements for submission to dbGaP and provided DNA samples.	Exclusion criteria: diabetes history, genetic data duplications, first- and second-degree relatives, and genetic quality control QC based on principal components.	healthy postmenopausal, breast cancer	diet, genetics, traditional markers	significant	dietary alcohol intake	Genotyping: the genotypes were normalized to the reference panel GRCh37, and imputation was conducted via 1000 Genomes reference panels	mean of 16 years follow-up	BMI, WC, HC	anthropometrics	association	https://www.nature.com/articles/s41598-020-80197-1
1	Jospe, M. R.; Roy, M.; Brown, R. C.; Williams, S. M.; Osborne, H. R.; Meredith-Jones, K. A.; McArthur, J. R.; Fleming, E. A.; Taylor, R. W.	2017	The Effect of Different Types of Monitoring Strategies on Weight Loss: A Randomized Controlled Trial	randomized controlled trial	New Zealand	171	adults	both	adults over 18 years of age, BMI 27 kg/m2, regular Internet access, living locally) were recruited.	Exclusion criteria were diabetes or fasting blood glucose 7 mmol/L (difficult to follow hunger training); medicated, moderate, or severe hypertension; pregnant or breastfeeding, or planning to conceive within the trial period; previously had a diagnosis or symptoms of cardiovascular disease or other serious medical conditions; taking medications that affect weight or body composition; or another …	overweight/obese	diet, PA, mental	significant	All participants (including those in the control group) were able to choose one of three possible dietary plans (e.g., Mediterranean diet, Paleo diet, intermittent fasting) and one of two exercise programs they wished to follow (e.g., 30 minutes of moderate-intensity exercise at least 5 days a week or high-intensity interval training (vigorous exercise performed for brief intervals interposed wit…	a) Participants in the MyFitnessPal group (diet monitoring) were asked to track their diet using the MyFitnessPal app or website, b) Participants texted their weight to the researchers each day or entered it online, c) Participants randomized to hunger training (hunger monitoring) were required to test their capillary blood glucose (finger prick) by portable glucometer, d) Intuitive Eating Scale-…	12 months	BMI, WC, body composition, weight	anthropometrics, body composition analyzer, DEXA, self-reported	change	https://onlinelibrary.wiley.com/doi/full/10.1002/oby.21898
1	Jorde, R.; Sneve, M.; Figenschau, Y.; Svartberg, J.; Waterloo, K.	2008	Effects of vitamin D supplementation on symptoms of depression in overweight and obese subjects: randomized double blind trial	cross-sectional study and randomized double-blind trial	Norway	334	adults, elderly	both	NS	Subjects with a history of coronary infarction, angina pectoris, stroke, or renal stone disease were excluded. Subjects using antidepressant or weight-reducing drugs, pregnant or lactating women, and women below the age of 50 years without adequate contraception were not included. Subjects with serum calcium >2.55 mmol L)1, males with serum creatinine >129 lmol L)1, and females with serum creatin…	overweight/obese	diet, PA, mental	non significant	20.000 or 40.000 IU vitamin D per week versus placebo for 1 year	a) Beck Depression Inventory (BDI), b) PA: IPAQ.	1 year	BMI	anthropometrics	association, change	https://onlinelibrary.wiley.com/doi/full/10.1111/j.1365-2796.2008.02008.x
2	Jefferson, M. E.; Nicklas, B. J.; Chmelo, E. A.; Crotts, C. I.; Shaltout, H. A.; Diz, D. I.; Marsh, A. P.; Brinkley, T. E.	2016	Effects of Resistance Training With and Without Caloric Restriction on Arterial Stiffness in Overweight and Obese Older Adults	randomized controlled trial	US	32	elderly	both	Eligible participants were 65–79 years old, overweight or obese (body mass index = 27–34.9 kg/m2), sedentary (no formal RT in the previous 6 months), weight-stable, and nonsmokers.	Individuals with cardiovascular disease, uncontrolled hypertension, insulin-dependent or uncontrolled diabetes, kidney disease, liver disease, or chronic pulmonary disease were excluded from the study.	overweight/obese	diet, PA	significant	a) PA (resistance training (RT)): Each exercise session began and ended with 5 minutes of walking or cycling and light stretching. Upper and lower body exercises were performed using the following machines: seated leg curl, leg press, leg extension, seated calf raise, triceps press, biceps curl, incline press, and compound row. The maximal weight that could be lifted with correct form in 1 repeti…	NS	5 months	BMI, WC, body composation	anthropometrics, DEXA	association	https://academic.oup.com/ajh/article/29/4/494/2622386
9	Jackson, M.; Fatahi, F.; Alabduljader, K.; Jelleyman, C.; Moore, J. P.; Kubis, H. P.	2018	Exercise training and weight loss, not always a happy marriage: single blind exercise trials in females with diverse BMI	single-blind exercise trials	UK	34/36	adults	women	NS	NS	sedentary	diet, PA, mental, traditional markers	non significant	a) an incentive for taking part was the reimbursement for effort with a pair of trainers up to £100 value, b) a liquid meal provided 300kcal, of which 55% was carbohydrate, 30% fat, and 15% protein,	a) cycle ergometer	4 weeks/8 weeks	BMI, body composition	anthropometrics, DEXA	change	https://cdnsciencepub.com/doi/abs/10.1139/apnm-2017-0577
4	Iversen, K. N.; Dicksved, J.; Zoki, C.; Fristedt, R.; Pelve, E. A.; Langton, M.; Landberg, R.	2022	The Effects of High Fiber Rye, Compared to Refined Wheat, on Gut Microbiota Composition, Plasma Short Chain Fatty Acids, and Implications for Weight Loss and Metabolic Risk Factors (the RyeWeight Study)	randomized controlled parallel intervention	Sweden	207	adults, elderly	both	Men and women aged 30–70 years, with body mass index (BMI) of 27–35 kg/m2 were eligible for participation.	Exclusion criteria were history of chronic gastrointestinal disorders or major gastrointestinal surgery, use of antidiabetic drugs, thyroid disorder, untreated hypertension or hyperlipidemia, use of anti-obesity drugs/supplements or adherence to a weight loss regimen within the past 6 months. Furthermore, participants were required to lose ≥0.5 kg during the 2-week run-in period in order to be ra…	overweight/obese	diet, omics, traditional markers	significant	a) high-fiber rye cereal foods, b) refined wheat foods, c) hypocaloric diet (dietary guidance from dieticians, aiming at a 500 kcal/day energy deficit to induce weight loss); participants were instructed to avoid consumption of cereals not included in the study	a) Microbiota analysis: total DNA was extracted from the fecal samples using QIAamp Fast DNA Stool mini kit, b) Amplicons from the V3 and V4 regions of the 16S ribosomal RNA gene were generated from the extracted DNA using the primers 341F and 805R, c) For the polymerase chain reactions (PCRs), Phusion® High-Fidelity PCR Master Mix was used, and the PCR products were purified with Qiagen Gel Extr…	12 weeks	BMI, body composition	anthropometrics, DEXA	change, association	https://www.mdpi.com/2072-6643/14/8/1669
2	Hunter, D. J.; Beavers, D. P.; Eckstein, F.; Guermazi, A.; Loeser, R. F.; Nicklas, B. J.; Mihalko, S. L.; Miller, G. D.; Lyles, M.; DeVita, P.; Legault, C.; Carr, J. J.; Williamson, J. D.; Messier, S. P.	2015	The Intensive Diet and Exercise for Arthritis (IDEA) trial: 18-month radiographic and MRI outcomes	single-blind, single-center, randomized controlled trial	US	454	adults, elderly	both	(1) KellgreneLawrence (KL) grade 2 or 3 (mild or moderate) radiographic femorotibial OA or femorotibial plus patellofemoral OA of one or both knees21, (2) pain on most days due to knee OA, (3) 27 _x0004_ body mass index (BMI) _x0004_ 41 kg m2, and (4) a sedentary lifestyle (<30 min wk1 of formal exercise past 6 months).	NS	community-dwelling, arthritis	diet, PA	significant	a) diet-induced weight loss only (D): an energy-intake deficit of 800e1000 kcals/day as predicted by energy expenditure (estimated resting metabolism _x0005_ 1.2 activity factor) with a minimum of 1100 kcals for women and 1200 kcals for men. The calorie distribution goal was 15e20% from protein, <30% from fat, and 45e60% from carbohydrates b) diet-induced weight loss plus exercise (D + E) c) exer…	a) Full-length X-ray acquisition and measurement, b) MRI	18 months	BMI	anthropometrics	change	https://www.sciencedirect.com/science/article/pii/S1063458415008857
5	Huang, T.; Ley, S. H.; Zheng, Y.; Wang, T.; Bray, G. A.; Sacks, F. M.; Qi, L.	2016	Genetic susceptibility to diabetes and long-term improvement of insulin resistance and β cell function during weight loss: The Preventing Overweight Using Novel Dietary Strategies (POUNDS LOST) trial	randomized clinical trial	US	471	adults, elderly	both	People with type 2 diabetes controlled with diet or with hypertension or hyperlipidemia treated with diet or drugs were eligible to participate.	Exclusions were diabetes treated with oral medications or insulin, serious gastrointestinal disease, alcohol or drug abuse, treatment for an eating disorder, unstable or recent onset of cardiovascular disease or other serious illness, the use of medications that affect body weight, and insufficient motivation.	overweight/obese, T2D	diet, genetics, traditional markers	significant	energy-reduced diets that had different compositions of fat, protein, and carbohydrate with weight change: 1) 20% fat, 15% protein, and 65% carbohydrate; 2) 20% fat, 25% protein, and 55% carbohydrate; 3) 40% fat, 15% protein, and 45% carbohydrate; and 4) 40% fat, 25% protein, and 35% carbohydrate.	a) dietary intake was assessed in a random sample of 50% of the participants by a review of the 5-d diet record at baseline and by 24-h recall during a telephone interview on 3 nonconsecutive days at 6 mo and at 2 y, b) Genotyping and GRS calculation: DNA was extracted with the use of the QIAmp Blood Kit; we selected 31 single-nucleotide polymorphisms (SNPs) previously associated with type 2 diab…	2 years	BMI, WC, WHR	anthropometrics	change, association	https://www.sciencedirect.com/science/article/pii/S0002916522045257
5	Hosseinpour-Niazi, Somayeh; Mirmiran, Parvin; Hadaegh, Farzad; Daneshpour, Maryam S.; Hedayati, Mehdi; Azizi, Fereidoun	2022	The effect of TCF7L2 polymorphisms on inflammatory markers after 16 weeks of legume-based dietary approach to stop hypertension (DASH) diet versus a standard DASH diet: a randomised controlled trial	randomized controlled trial	Iran	300	adults	both	The criteria for diagnosing diabetes included a fasting plasma glucose (FPG) level ≥ 126 mg/dL, two-hour plasma glucose ≥ 200 mg/ dL, or using antihyperglycemic medications. Other inclusion criteria were being overweight or obese (BMI: 25–40 kg/m2), having no weight changes in the last three months before enrollment, consuming red meat ≥ 1 serving/d, and being willing to consume legumes in the di…	participants with pregnancy or lactation, cardiac, hepatic, or renal impairment (creatinine ≥ 1.4 mg/dL in men and ≥ 1.3 mg/dL in women), and insulin use were excluded.	T2D	diet, genetics, traditional markers	non significant	legume‑based dietary approach to stop hypertension (DASH) diet, 500–700 kcal/d was deducted from their energy requirements, which contained approximately 25–30% fat, 15% protein, and 55–60% carbohydrate. In both diets, the participants were advised to consume less than or equal to one teaspoon of salt per day (2300 mg/d). a) The DASH diet (2000–3000 kcal based on the participant’s energy requirem…	a) a three-day food record (two weekdays and one weekend day) every week, b) available information on TCF7L2 rs7903146 genotype (CC, TT, and CT genotypes): The quality of extracted DNA was determined using the NanoDrop 1000 spectrophotometer, DNA samples were processed on a HumanOmniExpress-24-v1-0 BeadChip (containing 649,932 SNP loci with an average mean distance of 4 kb) PA: IPAQ	16 weeks	BMI	anthropometrics	change	https://link.springer.com/article/10.1186/s12986-022-00671-7
5	Hosseininasab, Dorsa; Mirzababaei, Atieh; Abaj, Faezeh; Firoozi, Roya; Clark, Cain C. T.; Mirzaei, Khadijeh	2022	Are there any interactions between modified Nordic-style diet score and MC4R polymorphism on cardiovascular risk factors among overweight and obese women? A cross-sectional study	cross-sectional study	Iran	282	adults	women	Inclusion criteria were volunteers aged 18 to 48 years, overweight or obese (overweight: body mass index (BMI) 25–29.9 kg/ m2, obesity: BMI ≥ 30 kg/m2), and agreed to participate in the study.	The exclusion criteria were the presence of acute or chronic infection, history of type 2 diabetes, CVD, dyslipidemia, polycystic ovary syndrome (PCOS), stroke, non-alcoholic fatty liver disease (NAFLD), inflammatory diseases, HTN, cancer, thyroid disease, taking drugs that could create weight changes or affect BP, blood lipoproteins, blood glucose, supplementation (multivitamins) or alcohol cons…	overweight/obese	diet, genetics, traditional markers	non significant	Nordic-style diet score	a) FFQ, b) DNA extraction: MC4R gene primer extracted genomic DNA from blood samples using the Mini Columns, Type G kit, and NanoDrop spectrophotometer; we assessed the concentration and purity of extracted DNA, PCR, c) PA: IPAQ, d) Hardy–Weinberg equilibrium	NA	BMI, WC, WHR, body composition	anthropometrics, multi-frequency bioelectrical impedance analyzer (BIA)	interaction	https://link.springer.com/article/10.1186/s12902-022-01132-1
9	Horie, N. C.; Serrao, V. T.; Simon, S. S.; Gascon, M. R.; Dos Santos, A. X.; Zambone, M. A.; Del Bigio de Freitas, M. M.; Cunha-Neto, E.; Marques, E. L.; Halpern, A.; de Melo, M. E.; Mancini, M. C.; Cercato, C.	2016	Cognitive Effects of Intentional Weight Loss in Elderly Obese Individuals With Mild Cognitive Impairment	randomized study	Brazil	75	elderly	both	body mass index (BMI) more than or equal to 30 kg/m2, age more than or equal to 60 years, without conditions that interfere with weight loss or cognition (e.g., major depression evaluated by the module Major Depressive Episode of Mini International Neuropsychiatric Interview (13), hypothyroidism, heart failure, cancer, alcoholism, infectious diseases, and autoimmune activity; use of antiobesity d…	NS	obese, mild cognitive impairment (MCI)	diet, PA, mental, traditional markers	non significant	a) PA: All patients were advised to engage in physical activity according to“Theglobalrecommendationsonphysicalactivityfor health” from the WHO; they should do at least 150 minutes of moderate-intensity aerobic physical activity or walking throughout the week, or if limited due to health conditions, they should be as physically active as their abilities and conditions allow, b) nutritional counse…	a) PA: Short Physical Performance Battery (SPPB), IPAQ b) 24-hour diet recall, c) The neuropsychological battery included measures of premorbid intelligence quotient (IQ) (estimated by vocabulary and matrix reasoning tests), verbal memory Rey Auditory Verbal Learning Test (RAVLT) (RAVLT delayed recall RAVLT-A7,RAVLTtotallearningRAVLTA1A5, RAVLT recall RAVLT-A6 recognition), attention (digit span …	12 months	BMI	anthropometrics	association	https://academic.oup.com/jcem/article/101/3/1104/2804876
1	Holt, R. I. G.; Gossage-Worrall, R.; Hind, D.; Bradburn, M. J.; McCrone, P.; Morris, T.; Edwardson, C.; Barnard, K.; Carey, M. E.; Davies, M. J.; Dickens, C. M.; Doherty, Y.; Etherington, A.; French, P.; Gaughran, F.; Greenwood, K. E.; Kalidindi, S.; Khunti, K.; Laugharne, R.; Pendlebury, J.; Rathod, S.; Saxon, D.; Shiers, D.; Siddiqi, N.; Swaby, E. A.; Waller, G.; Wright, S.	2019	Structured lifestyle education for people with schizophrenia, schizoaffective disorder and first-episode psychosis (STEPWISE): randomised controlled trial	randomized controlled trial	UK	412	adults	both	NS	Peoplewereexcludediftheyhadaphysicalillnessthatcouldseriouslyreducetheirlifeexpectancyorabilitytoparticipate, that would independently have an impact on metabolic measures and weight, for example, Cushing syndrome, or were currently pregnant or less than 6 months postpartum. People currently (or within the past 3 months) engaged in a weight-management program or unable to speak and read English w…	schizophrenia, schizoaffective disorder, and first-episode psychosis	diet, PA, mental	non significant	a) All sessions started at lunchtime with the provision of a healthy lunch.	a) The Operational Criteria Checklist (OPCRIT+) was completed using a case-note review to assess whether the clinical diagnosis matched an objective measure of psychiatric illness, b) wrist GENEActiv accelerometer for 7 days, c) Adapted Dietary Instrument for Nutrition Education questionnaire, d) quality of life: RAND SF-36 and EQ-5D-5L, e) health beliefs: adapted Brief Illness Perception Questio…	12 months	weight change, WC, BMI	anthropometrics	change	https://www.cambridge.org/core/journals/the-british-journal-of-psychiatry/article/structured-lifestyle-education-for-people-with-schizophrenia-schizoaffective-disorder-and-firstepisode-psychosis-stepwise-randomised-controlled-trial/C0AD7E5F89AA2FF67BDB94627542F208
4	Hjorth, M. F.; Roager, H. M.; Larsen, T. M.; Poulsen, S. K.; Licht, T. R.; Bahl, M. I.; Zohar, Y.; Astrup, A.	2018	Pre-treatment microbial Prevotella-to-Bacteroides ratio, determines body fat loss success during a 6-month randomized controlled diet intervention	randomized controlled diet intervention	Denmark	181	adults	both	NS	NS	increased waist circumference	diet, omics	significant	ad libitum New Nordic Diet (NND): the NND is a whole-food approach characterized by being very high in dietary fiber, whole grains, fruit, and vegetables.	The relative abundance of Prevotella spp. and Bacteroides spp. was determined using genera-specific quantitative PCR targeting the bacterial 16S ribosomal gene regions	6 months	WC, fat mass	DEXA	change	https://www.nature.com/articles/ijo2017220
3	Hjorth, M. F.; Ritz, C.; Blaak, E. E.; Saris, W. H. M.; Langin, D.; Poulsen, S. K.; Larsen, T. M.; Sørensen, T. I. A.; Zohar, Y.; Astrup, A.	2017	Pretreatment fasting plasma glucose and insulin modify dietary weight loss success: Results from 3 randomized clinical trials	3 randomized clinical trials	Denmark, Netherlands, France	266	adults	both	NS	NS	overweight/obese	diet, traditional markers	significant	After an 8-week weight loss, participants in the Diogenes (Diet, Obesity, and Genes) trial consumed a diet with either a high or a low glycemic load ad libitum for 26 weeks. Participants in the Optimal Well-being, development, and Health for Danish Children through a Healthy New Nordic Diet (OPUS) Supermarket intervention (SHOPUS) trial consumed ad libitum for 26 wk the New Nordic Diet, which is …	NS	8 weeks and 26 weeks	Body weight change, BMI	anthropometrics	change	https://www.sciencedirect.com/science/article/pii/S0002916522025667
4	Hjorth, M. F.; Christensen, L.; Larsen, T. M.; Roager, H. M.; Krych, L.; Kot, W.; Nielsen, D. S.; Ritz, C.; Astrup, A.	2020	Pretreatment Prevotella-to-Bacteroides ratio and salivary amylase gene copy number as prognostic markers for dietary weight loss	randomized clinical trial	Denmark	62	adults	both	NS	NS	increased WC	diet, genetics, omics	significant	ad libitum New Nordic Diet (NND) high in dietary fiber, whole grain, intrinsic sugars, and starch or an Average Danish (Western) Diet (ADD)	a) AMY1 CN: copy number variation (CNV) of the AMY1 locus was analyzed from human buffy coat samples using droplet digital polymerase chain reaction (ddPCR) b) Prevotella spp. and Bacteroides spp ratio: using genera-specific quantitative PCR targeting the bacterial 16S ribosomal gene regions, c) bacterial DNA from the fecal samples was additionally analyzed with 16S rRNA gene (V3 region) amplicon…	26 weeks	BMI, WC, fat mass	anthropometrics, DEXA	change	https://www.sciencedirect.com/science/article/pii/S0002916522011042
3	Herder, C.; Peltonen, M.; Koenig, W.; Kräft, I.; Müller-Scholze, S.; Martin, S.; Lakka, T.; Ilanne-Parikka, P.; Eriksson, J. G.; Hämäläinen, H.; Keinänen-Kiukaanniemi, S.; Valle, T. T.; Uusitupa, M.; Lindström, J.; Kolb, H.; Tuomilehto, J.	2006	Systemic immune mediators and lifestyle changes in the prevention of type 2 diabetes: Results from the Finnish Diabetes Prevention Study	multicenter randomized controlled trial	multicenter	522	adults	both	NS	NS	overweight/obese, IGT	diet, PA, traditional markers	significant	detailed advice on how to achieve the goals of the intervention, which were 1) moderate to vigorous exercise for _x0001_30 min per day, 2) a reduction in intake of fat to _x0001_30% of total energy intake, 3) a reduction of intake of saturated fat to _x0001_10% of total energy intake, 4) an increase in fiber intake to _x0001_15 g per 1,000 kcal, and 5) a reduction in body weight of _x0001_5%. End…	a) PA: Leisure Time Physical Activity Questionnaire, b) diet: a 3-day food diary	NS	BMI, WC	anthropometrics	correlation	https://diabetesjournals.org/diabetes/article/55/8/2340/12381/Systemic-Immune-Mediators-and-Lifestyle-Changes-in
4	Henning, S. M.; Yang, J.; Woo, S. L.; Lee, R. P.; Huang, J.; Rasmusen, A.; Carpenter, C. L.; Thames, G.; Gilbuena, I.; Tseng, C. H.; Heber, D.; Li, Z.	2019	Hass Avocado Inclusion in a Weight-Loss Diet Supported Weight Loss and Altered Gut Microbiota: A 12-Week Randomized, Parallel-Controlled Trial	randomized, parallel-controlled, open-label, 2-arm trial	US	51	adults	both	Eligibility criteria were healthy overweight and obese adults with BMI (in kg/m2) 27–35), age 20–60 y, not taking prescription or over-the-counter medications for weight loss, and without weight change of >5 pounds in the previous 3 mo.	NS	overweight/obese	diet, omics	significant	a) hypocaloric diet excluding avocados, b) hypocaloric diet including 1 Hass avocado daily, The goal of dietary instruction was to achieve a daily calorie deficit of 500 calories; caloric content of 30–35% from fat, 15–20% from protein, and 45–55% from carbohydrates.	a) Satiety: Hunger-Satiety Scale, b) Dual Energy X-ray absorptiometry: basal metabolic rates, c) Bacterial DNA sequencing: DNeasy power soil DNA isolation kit (Qiagen); 16S rRNA gene V4 variable region was amplified using primer pair F515/R806, sequencing was performed at MR DNA on a MiSeq (Illumina)	12 weeks	weight loss, body composition	Body Composition Analyzer, Lunar iDXA machine, DEXA	change, correlation	https://www.sciencedirect.com/science/article/pii/S247529912213043X
8	Hashim, M.; Radwan, H.; Hasan, H.; Obaid, R. S.; Al Ghazal, H.; Al Hilali, M.; Rayess, R.; Chehayber, N.; Mohamed, H. J. J.; Naja, F.	2019	Gestational weight gain and gestational diabetes among Emirati and Arab women in the United Arab Emirates: Results from the MISC cohort	cohort study	United Arab Emirates	256	adults	women	The inclusion criteria were Emirati and Arab expatriate pregnant women within their 3rd trimester (27–42 weeks of gestation), aged 19 to 40years old, with a singleton pregnancy, free of chronic diseases such as (diabetes, hypertension, kidney disease, and cancer), and not planning to leave the UAE for the duration of the study.	Exclusion criteria were: pregnant women with multiple pregnancies and those who were diagnosed as high-risk pregnancies or had a history of chronic diseases.	pregnant	genetics, traditional markers	non significant	NA	PA: Pregnancy Physical Activity Questionnaire (PPAQ)	24 months postpartum	Gestational weight gain, BMI	anthropometrics	difference	https://link.springer.com/article/10.1186/s12884-019-2621-z
4	Harvie, Michelle N.; Sims, Andrew H.; Pegington, Mary; Spence, Katherine; Mitchell, Adam; Vaughan, Andrew A.; Allwood, J. William; Yun, Xu; Rattray, Nicolas J. W.; Goodacre, Royston; Evans, D. Gareth R.; Mitchell, Ellen; McMullen, Debbie; Clarke, Robert B.; Howell, Anthony; Xu, Yun	2016	Intermittent energy restriction induces changes in breast gene expression and systemic metabolism	interventional study	UK	24	adults	women	Increased risk of breast cancer (greater than one in six-lifetime risks). entry criteria included a normal mammogram within 12 months, estimated visually assessed breast density ≥30 % to ensure epithelium was obtained in the core biopsy, stable or increasing weight, and sedentary lifestyle (participating in ≤40 minutes of moderate activity per week) and regular menstrual cycles.	Exclusion criteria included; restrictive, or high phytoestrogen-supplemented diets, previous use of tamoxifen, regular use of anti-inflammatory, anticoagulant, anti-platelet or oral contraceptive medication, pregnancy or planning a pregnancy, hysterectomy, co-morbid conditions such as a previous diagnosis of cancer, diabetes, ischaemic vascular disease, thyroid disease or psychiatric disorders th…	overweight/obese, premenopausal	diet, genetics, omics	significant	a) Intermittent energy restriction (IER) for one menstrual cycle: to produce an overall 25 % energy restriction below estimated requirements (ranged from 5984 to 7560 kJ/day); The IER included two consecutive days of 65 % energy restriction (approximately 2700 kJ, 100 g carbohydrate and 50 g of protein per day) and a Mediterranean-type diet that met subjects’ estimated energy requirements for the…	a) daily food diaries, b) Gene expression analysis: Amplification of total RNA from breast tissue and lymphocyte samples was performed using the Nugen WT-Ovation™ Pico System RNA amplification kit, Gene expression data were analysed using packages within Bioconductor, c) Assessment of breast biopsy composition: The proportions of fat, stroma, and epithelium in each sample were estimated using Def…	NA	BMI, WC, body composition	bioelectrical impedance, anthropometrics	change, correlation	https://link.springer.com/article/10.1186/s13058-016-0714-4
3	Hart, C. N.; Carskadon, M. A.; Considine, R. V.; Fava, J. L.; Lawton, J.; Raynor, H. A.; Jelalian, E.; Owens, J.; Wing, R.	2013	Changes in children's sleep duration on food intake, weight, and leptin	within-subjects, counterbalanced, crossover design	US	37	children	both	Children 8to11yearsoldwhoreported ∼9.5 hours/night TIB (i.e., the time between lights out/trying to fall asleep and waking) were eligible. Eligibility based on TIB was chosen to ensure that children could extend and restrict TIB without reaching a ceiling for what could be achieved (i.e., 10-11 hours/ night of sleep is recommended at this age) while limiting excessive sleep deprivation. Children …	NS	healthy	diet, PA, traditional markers	significant	a) children sample and rated (on a 5-point Likert-type scale) energy-dense breakfast foods(∼4kcal/g)used to assess food reinforcement: blueberry muffins, cereal bars, coffee cake, or a bacon, egg, and cheese pastry. Each child’s highest-rated food was used throughout, b) increase or decrease TIB by 1.5 hours/night for 1 week, targeted 3-hour TIB difference between conditions, c) Children were com…	a) diet: 24-hour dietary recalls, b) sleep: actigraphs on their non-dominant wrist across the 24-hour period throughout the study.	3 weeks	BMI, change in weight	anthropometrics	change	https://publications.aap.org/pediatrics/article-abstract/132/6/e1473/30570/Changes-in-Children-s-Sleep-Duration-on-Food
1	Han, C. J.; Korde, L. A.; Reding, S.; Allott, K.; Van Doren, M.; Schwarz, Y.; Vaughan, C.; Reding, K. W.	2018	Investigation of a Lifestyle Intervention in Women at High Risk of Breast Cancer	pilot study, a two-arm, randomized controlled trial	US	13	adults, elderly	women	Women with the following criteria were eligible for inclusion: (a) 35 to 70 years of age; (b) high risk of breast cancer defined by meeting one of the following criteria: (1) Gail model risk of ≥1.7% over 5 years; (2) Claus model lifetime risk of >20%; (3) International Breast Intervention Study, known as Tyrer–Cuzick model, lifetime risk >20%; (4) personal history of breast biopsy showing atypic…	NS	high risk of breast cancer	diet, PA, mental	significant	The intervention uses a multifaceted approach: psychoeducation, patient-centered therapy, group education, group processes (e.g., discussion, homework, and sharing experiences), motivational enhancement, and cognitive-behavioral therapy. A total of 16 group sessions were provided with educational booklets, developed by experts in each area of diet, exercise, mindfulness, and emotional processing;…	a) diet: 24-hr dietary recall and FFQ, b) self-efficacy: eating a balanced diet, frequency and self-reported time of physical activity.	6 months	Body composition, weight change, WC, HE, WHR, BMI	DEXA, anthropometrics	change	https://journals.sagepub.com/doi/abs/10.1177/0193945917697227
5	Halkjær, S. I.; de Knegt, V. E.; Kallemose, T.; Jensen, J. E. B.; Cortes, D.; Gluud, L. L.; Wewer Albrechtsen, N. J.; Petersen, A. M.	2023	No effect of multi-strain probiotic supplementation on metabolic and inflammatory markers and newborn body composition in pregnant women with obesity: Results from a randomized, double-blind placebo-controlled study	a randomized, double-blind, placebo-controlled study	Denmark	49 mothers, 36 mother-offspring dyads	adults	women	The inclusion criteria were as follows: nulliparous singleton pregnant women with BMI 30 and < 35 kg/m2 equal to and older than 18 years; normal nuchal translucency ultrasound scan of the fetus at gestational age 12e14 weeks; ability to read and speak Danish; consent to complete an oral-glucose-tolerance test (OGTT) at gestational week 14e20.	The exclusion criteria were as follows: gestational age older than 20 weeks at inclusion; pregestational diabetes or other serious diseases; multiple pregnancies; previous bariatric surgery; intake of probiotics within the last month before inclusion; ingestion of probiotics during the study intervention period; other than the study-provided probiotics; and alcohol or drug abuse.	pregnant	diet, genetics, traditional markers	non significant	multi-strain probiotic supplementation	NS	14 to 20 weeks (9 months after delivery)	Newborn offspring body composition, Pre-pregnancy BMI	DEXA, anthropometrics	change	https://www.sciencedirect.com/science/article/pii/S0939475323003137
2	Haggerty, A. F.; Huepenbecker, S.; Sarwer, D. B.; Spitzer, J.; Raggio, G.; Chu, C. S.; Ko, E.; Allison, K. C.	2016	The use of novel technology-based weight loss interventions for obese women with endometrial hyperplasia and cancer	technology-based weight loss intervention study	US	20	adults	women	Intervention inclusion criteria included an ECOG performance status of 0–1, the ability to read and speak English, and access to either wireless Internet to use the Withings Wi-Fi scales or a smartphone, such as an Android phone or Apple iPhone.	Exclusion criteria included: free of uncontrolled serious medical or psychiatric conditions that would affect their ability to participate in an intervention study, a diagnosis of any other invasive malignancy, active treatment with either cytotoxic chemotherapy or radiation, and life expectancy of less than 1 year.	obese with endometrial hyperplasia and cancer	diet, PA	significant	The Telemedicine arm participated in weekly telephone counseling sessions with weights being recorded via a WiFi scale from Withings©. The counseling was performed by two interventionists (a master’s level clinician and a medical doctor), supervised by a licensed psychologist, and counseling for each participant was performed by the same interventionist throughout the 6 months. A previously succe…	NS	6 months	BMI	anthropometrics	cahnge	https://www.sciencedirect.com/science/article/pii/S0090825815302055
3	Haganes, K. L.; Silva, C. P.; Eyjólfsdóttir, S. K.; Steen, S.; Grindberg, M.; Lydersen, S.; Hawley, J. A.; Moholdt, T.	2022	Time-restricted eating and exercise training improve HbA1c and body composition in women with overweight/obesity: A randomized controlled trial	randomized controlled trial	Norway	131	adults	women	Inclusion criteria were: female, aged 18-45 years, a body mass index (BMI) R 27 kg/m2 , and able to walk on a treadmill or ride a bike for R60 min.	Exclusion criteria were: pregnancy, breastfeeding %24 weeks prior to study commencement, cardiovascular disease, type 1 or 2 diabetes mellitus, taking anti-hypertension medication, glucose- or lipid-lowering medication, self-reported habitual eating window of %12 h/day, performing HIIT R1/week, variation in body mass R4 kg the last 3 months, or working night shifts.	overweight/obesity	diet, PA, traditional markers	significant	Participants were fitted with continuous glucose monitors (CGMs, FreeStyle Libre 2, Abbott Diabetes Care, Norway) and physical activity monitors (BodyMedia Sensewear Armband, Pittsburgh, PA) after randomization	a) physical activity monitor data (BodyMedia Sensewear 8.1 software program), b) During the same 14-day periods, participants registered what they ate each day in an electronic food diary.	14 days	BMI, body composition	anthropometrics, DEXA	change, association	https://pubmed.ncbi.nlm.nih.gov/36198292/
4	Gu, Y.; Zhao, A.; Huang, F.; Zhang, Y.; Liu, J.; Wang, C.; Jia, W.; Xie, G.; Jia, W.	2013	Very low carbohydrate diet significantly alters the serum metabolic profiles in obese subjects	intervention study	China	75	adults	both	NS	The exclusion criteria were as follows: pregnant or plan for pregnant; lactation or postmenopausal women; use of any prescription medication in the previous 2 months; had any weight loss diet or pill during the past 6 months; consuming > 20 g/day of alcohol; tobacco use within 6 months; cardiovascular or endocrine disease history; hypertension history or current elevated blood pressure (systolic …	obese	diet, omics, traditional markers	significant	energy intake was restricted to less than 800 Kcal/day (carbohydrate intake < 20 g/d). All daily meals were replaced as follows: a cup of soybean milk (200 ml) and a boiled egg at breakfast; a diet nutrition bar (106 Kcal: 2.8 g carbohydrate, 11.2 g protein and 5.6 g fat; Nutriease Health Technology Co, Ltd, Hangzhou, China), non-starchy vegetables (< 200 kcal) and 50 g protein from meat (i.e., b…	Serum samples were prepared and analyzed by UPLC-QTOFMS and GC-TOFMS.	8 weeks	BMI, WC, WHR	anthropometrics	association	https://pubs.acs.org/doi/abs/10.1021/pr4008199
1	Gortmaker, S. L.; Peterson, K.; Wiecha, J.; Sobol, A. M.; Dixit, S.; Fox, M. K.; Laird, N.	1999	Reducing obesity via a school-based interdisciplinary intervention among youth: Planet Health	randomized, controlled field trial	US	1295	adolescents	both	NS	We excluded students on school lists who transferred schools at baseline, were in special education classes, or were in the wrong grade.	healthy	diet, PA, mental	significant	The intervention focused on 4 behavioral changes: reducing television viewing to less than 2 hours per day, increasing moderate and vigorous physical activity, decreasing consumption of high-fat foods, and increasing consumption of fruits and vegetables to 5 a day or more. We used concepts from behavioral choice and social-cognitive theories of individual change, with a distinctive focus on reduc…	a) Television and Video: an 11-item Television and Video measure, b) PA: Youth Activity Questionnaire, which contains 16 items that estimate hours per day spent in moderate and vigorous activities, c) diet: Youth FFQ	2 years	BMI, Triceps skinfolds (TSF)	anthropometrics	obesity prevalence	https://jamanetwork.com/journals/jamapediatrics/article-abstract/346206
5	Goni, L.; Qi, L.; Cuervo, M.; Milagro, F. I.; Saris, W. H.; MacDonald, I. A.; Langin, D.; Astrup, A.; Arner, P.; Oppert, J. M.; Svendstrup, M.; Blaak, E. E.; Sørensen, T. I. A.; Hansen, T.; Alfredo Martínez, J.	2017	Effect of the interaction between diet composition and the PPM1K genetic variant on insulin resistance and β cell function markers during weight loss: Results from the Nutrient Gene Interactions in Human Obesity: Implications for dietary guidelines (NUGENOB) randomized trial	randomized trial	United Kingdom, Netherlands, France, Spain, Czech Republic, Sweden, and Denmark	757	adults	both	The inclusion criteria were people aged 20 to 50 with a BMI (in kg/m2) of over 30.	The exclusion criteria were as follows: weight change .3kg#3mo before the beginning of the study; drug-treated hypertension, diabetes, or hyperlipidemia; untreated thyroid disease; surgically treated obesity; pregnancy; alcohol or drug abuse; and participation in other simultaneous ongoing trials.	obese	diet, genetics	non significant	The macronutrient composition of the 2 diets was as follows: low-fat diet: 20–25% of total energy from fat, 15% of total energy from protein, and 60–65% of total energy from carbohydrate; and high-fat diet: 40–45% of total energy from fat, 15% of total energy from protein, and 40–45% of total energy from carbohydrate. Both diets were designed to provide 600 kcal/d less than the individually estim…	a) a 3-d weighed food record of 2 weekdays and 1 weekend day, b) 1-d weighed food records, c) Genotyping: DNA was extracted from buffy coats; the PPM1K rs1440581 genetic variant was genotyped by the LCG group with the use of the KASPTM genotyping assay.	10 weeks	BMI, WC	anthropometrics	change	https://www.sciencedirect.com/science/article/pii/S0002916522026041
4	Gómez-Pérez, A. M.; Ruiz-Limón, P.; Salas-Salvadó, J.; Vioque, J.; Corella, D.; Fitó, M.; Vidal, J.; Atzeni, A.; Torres-Collado, L.; Álvarez-Sala, A.; Martínez, MÁ; Goday, A.; Benaiges, D.; García-Gavilán, J.; Bernal López, M. R.; Moreno-Indias, I.; Tinahones, F. J.	2023	Gut microbiota in nonalcoholic fatty liver disease: a PREDIMED-Plus trial sub analysis	multicentre, randomized clinical trial subanalysis	Spain	297	adults, elderly	both	First, regarding steatosis measured with the HSI, as per PREDIMED-Plus inclusion criteria, our participants had overweight/obesity and metabolic syndrome, and 21% of them were diagnosed with diabetes; most of them had a high HSI and an elevated clinical suspicion of steatosis, precluding the categorization of participants in different grades at baseline.	Briefly, exclusion criteria included a previous history of CVD, any chronic medical condition, acute infectious processes, psychiatric disorders, alcohol, and drug abuse, institutionalization, use of specific medications, relevant recent weight loss, any food allergy to the Mediterranean diet food ingredients, and the use of antibiotics, probiotic or prebiotic supplements in the previous three mo…	NAFLD	diet, omics	significant		DNA extraction from stools was performed using the QIAamp DNA Stool Mini Kit; Ribosomal 16S rRNA gene sequences were amplified from DNA using the Ion 16S Metagenomics Kit.	1 year	BMI, WC, WHR	anthropometrics	association	https://www.tandfonline.com/doi/full/10.1080/19490976.2023.2223339
2	Goldberg, Y.; Boaz, M.; Matas, Z.; Goldberg, I.; Shargorodsky, M.	2009	Weight loss induced by nutritional and exercise intervention decreases arterial stiffness in obese subjects	open-label, prospective study	Israel	37	adults	both	The study group is a convenience sample comprised of 37 obese subjects (19 females, 18 males, mean age 55.3 7.3 years) who attended a weight loss program at Wolfson Medical Center, Israel.	NS	obese	diet, PA	significant	Participants received diet instruction and participated in physical training once a week. The nutrition intervention was based on healthy food selections, emphasizing reduced carbohydrate and fat consumption and reduced portion size to create a daily negative energy balance of 500 kcal/ day. The dietary program was aimed at lowering dietary fat as well as alcohol intake, together with an increase…	NS	24 weeks	BMI	anthropometrics	change	https://www.sciencedirect.com/science/article/pii/S026156140800191X
1	Gerstel, E.; Pataky, Z.; Busnel, C.; Rutschmann, O.; Guessous, I.; Zumwald, C.; Golay, A.	2013	Impact of lifestyle intervention on body weight and the metabolic syndrome in home-care providers	intervention study	Switzerland	173	adults	both	NS	Exclusion criteria were known pregnancy and any medical contraindication that would limit physical exercise. Three agencies were assigned to serve as the control group, where FSASD employees did not receive any of the intervention programs but benefited instead from a single workshop at the end of the study. However, the same approaches were offered to the controls and to those not participating …	home-care providers	diet, PA, mental	significant	a) First, employees were encouraged to use non-motorized vehicles to get to their patients’ homes as much as possible. To this end, 135 regular bicycles, 101 electric bikes, and seven foldable bikes were provided free of charge at the agency workplace. Employees received exact instructions for adapting their transportation mode according to the distance to be covered: they were to walk for short …	a) Short-Form Health Survey (SF-36) questionnaire, b) FFQ, c) Physical Activity Frequency Questionnaire (PAFQ): Sedentary was defined as less or equal to 10% of the total daily EE spent at four or more times the basal metabolic rate (BMR).	12 months	BMI, WC, fat mass	anthropometrics	change	https://www.sciencedirect.com/science/article/pii/S1262363612001553
6	Gawlik-Kotelnicka, O.; Margulska, A.; Skowrońska, A.; Strzelecki, D.	2023	PRO-DEMET Randomized Controlled Trial on Probiotics in Depression—Pilot Study Results	single-center, parallel-group, prospective, randomized, double-blind, placebo-controlled pilot trial	Poland	48	adults	both	A primary inclusion criterion was a diagnosis of depressive disorders, e.g., depressive episodes, recurrent depression, mixed depression, and anxiety disorder, as this would provide a basis. The aim of this primary inclusion criterium was to provide the basis for performing a study on a real-life population with depression. The remaining inclusion criteria comprised age above 18 years, the Montgo…	The exclusion criteria comprised the following: pregnancy, an infection and/or vaccination and/or treatment with antibiotics in the previous four weeks, supplementation with probiotics or prebiotics in the previous four weeks, being diagnosed with or having new symptoms of autoimmune, serious immunocompromised, inflammatory bowel diseases, cancer, IgE-dependent allergy in the previous four weeks,…	depressive disorders (as defined by the 11th International Classification of Diseases)	diet, mental, traditional markers	NS (pilot trial)	probiotics (Lactobacillus helveticus Rosell®-52 and Bifidobacterium longum Rosell®-175) once daily	a) quality of life (QoL), b) FFQ, c) Montgomery-Asberg Depression Rating Scale (MADRS), d) Depression, Anxiety and Stress Scale, e) WHO Quality of Life BREF Instrument.	60 days	BMI, WC	anthropometrics	change	https://www.mdpi.com/2072-6643/15/6/1400
4	García-Álvarez, N. C.; Riezu-Boj, J. I.; Martínez, J. A.; García-Calzón, S.; Milagro, F. I.	2023	A Predictive Tool Based on DNA Methylation Data for Personalized Weight Loss through Different Dietary Strategies: A Pilot Study	pilot study	Spain	201	adults	both	The inclusion criteria were participants with an age range of 18–67 years old and participants with overweight (BMI: 25–29.9 kg/m2 ) or with obesity (BMI: 30–40 kg/m2 ).	Major exclusion criteria were type 1 diabetes mellitus, pregnant or breastfeeding women, cardiovascular disease, cancer, and eating and cognitive disorders.	overweight/obese	diet, omics	significant	The diets used for the study had a 30% calorie restriction (hypocaloric diets in a random manner). The macronutrient distribution for the moderately high-protein (MHP) diet was 40% carbohydrates, 30% protein, and 30% fat, and for the low-fat (LF) diet, it was 60% carbohydrates, 18% protein, and 22% fat. Participants received detailed information from trained dietitians on portion sizes, dietary p…	a) DNA extraction was performed with the “MasterPure” DNA purification kit for blood version II, which was quantified with a spectrophotometer, b) EZ-96 DNA methylation kit: to convert unmethylated cytosine residues to uracil, while methylated cytokines remained unchanged, c) Array analysis: the levels of methylated DNA were evaluated using the “Infinium MethylationEPIC BeadChip” kit; within-arra…	4 months	BMI, WC, HC, body composition	anthropometrics, bioimpedance, DEXA	change	https://www.mdpi.com/2072-6643/15/24/5023
4	Gao, J.; Guo, X.; Wei, W.; Li, R.; Hu, K.; Liu, X.; Jiang, W.; Liu, S.; Wang, W.; Sun, H.; Wu, H.; Zhang, Y.; Gu, W.; Li, Y.; Sun, C.; Han, T.	2021	The Association of Fried Meat Consumption With the Gut Microbiota and Fecal Metabolites and Its Impact on Glucose Homoeostasis, Intestinal Endotoxin Levels, and Systemic Inflammation: A Randomized Controlled-Feeding Trial	Randomized Controlled-Feeding Trial	China	58	adults	both	The inclusion criteria were age 18–35, BMI > 24 kg/m2, and consumption of fried food more than once per week.	Exclusion criteria were as follows: individuals who 1) had taken antibiotics, probiotics, and prebiotics within 3 months; 2) suffered from diabetes, dyslipidemia, or gastrointestinal disease; 3) had received surgical treatment within 3 months; 4) undertook frequent strenuous exercise or protein supplementation; or 5) had smoking or drinking habits.	overweight/obese	diet, omics	non significant	All the meals in this trial were finished in the canteen, the formula for dietary intervention was mainly based on the Alternate Health Eating Index (AHEI)-2010. differed in meat cooking methods, which was frying at 150C for <3 min in the experimental group and boiling, steaming, or dressing with sauce at 100C in the control group. Fried meat was provided four times per week in the experimental g…	a) Total bacterial DNA was extracted using Cetyltriethylammoniumbromide (CTAB) and Sodium dodecyl sulfonate (SDS) methods. b) 16S rRNA Sequencing: The 16S rRNA gene amplification procedure was divided into two PCR steps; the first PCR reaction, the V3-V4 hypervariable region of the 16S rRNA gene, was amplified from genomic DNA using primers 341F(CCTACGGGNGGCWGCAG) and805R(GACTACHVGGGTATCTAATCC). …	4 weeks	BMI	anthropometrics	correlation	https://diabetesjournals.org/care/article/44/9/1970/138827/The-Association-of-Fried-Meat-Consumption-With-the
9	Gajewska, J.; Weker, H.; Ambroszkiewicz, J.; Chełchowska, M.; Wiech, M.; Laskowska-Klita, T.	2011	Changes in concentration of serum adiponectin multimeric forms following weight reduction programme in prepubertal obese children	intervention programme	Poland	30	children	both	NS	Patients with endocrine disorders or genetic syndromes, including syndromic obesity, were excluded. Obese and non-obese children who were taking medications that could affect growth, pubertal development, nutritional status or dietary intake were not included.	prepubertal, obese	diet, PA, mental, traditional markers	significant	a) the recommended daily intake from a low-energy diet was 1200-1400 kcal/day; patients had 3-5 meals per day, b) The children were advised to reduce sedentary behavior, including television and computer games, to less than two hours a day.	a) diet and PA: randomly selected 3-day records before and after treatment (questionnaires), b) adiponectin molecular weight: ELISA kit.	3 months	BMI, body fat	anthropometrics, skinfold-thickness equation	change	https://medwiekurozwoj.pl/articles/2011-3-1-12.html
3	Freitas, P. D.; Ferreira, P. G.; Silva, A. G.; Stelmach, R.; Carvalho-Pinto, R. M.; Fernandes, F. L. A.; Mancini, M. C.; Sato, M. N.; Martins, M. A.; Carvalho, C. R. F.	2017	The role of exercise in a weight-loss program on clinical control in obese adults with Asthma: A randomized controlled trial	randomized controlled trial	Brazil	55	adults	both	We recruited patients with moderate/severe asthma and a BMI greater than or equal to 35 and less than 40 kg/m2, who were under optimal medical treatment, clinically stable, physically inactive, and between 30 and 60 years old.	Exclusion criteria included cardiovascular, musculoskeletal, or other chronic pulmonary diseases; uncontrolled hypertension or diabetes; weight changes greater than 5% and/or antiobesity drug use within 6 months; bariatric surgery; smokers/ex-smokers; and pregnancy.	obese with Asthma	diet, PA, traditional markers	significant	a) weight-loss program: conducted by a nutritionist and psychologist during individual hypocaloric diet counseling sessions and was supported by behavioral techniques, b) Weight-loss program + PA: The weight-loss program incorporated aerobic and resistance exercises (two sessions per week, 3 mo). Aerobic training intensities were based on 50–75% of peak VO2. Patients performed resistance training…	a) PA: accelerometer, and a physical activity diary, b) Asthma Control Questionnaire (ACQ) scores, c) peripheral muscle strength: one-repetition-maximum resistance test	1 year	BMI, body composition	anthropometrics, octopolar bioelectrical impedance analysis	change, correlation	https://www.atsjournals.org/doi/full/10.1164/rccm.201603-0446OC
6	Fouad, S.; El Shebini, S. M.; Abdel-Moaty, M.; Ahmed, N. H.; Hussein, A. M. S.; Essa, H. A.; Tapozada, S. T.	2021	Menopause anxiety and depression; how food can help?	intervention study	Egypt	66	adults	women	Postmenopausal females with history of menstrual cessation for 1 year and with follicle stimulating hormone (FSH) blood level higher than 30 mIU/mL were included in this study.	Exclusion criteria included: Previous history or family history of depression, life alone, divorced or widow females, caring for aging parents, recent losing a loved person, drug abuse, hormonal replacement therapy, antidepressant and/or sedatives drugs, and recent medical illness; written informed consent from each female was taken.	menopausal	diet, mental	significant	a) First supplement (formula 1) was prepared by mixing these ingredients (soybean flour, whole wheat f lour, corn oil, full cream milk, flaxseed, and anise) with the suitable amount of water to be baked as cookies in an electrical oven at 200°C for about 20 min, b) Second supplement (formula 2) was prepared by mixing these ingredients together (raw unsalted unroasted crashed peanut, raw sesame se…	a) Menopause rating scale (MRS): the questionnaire has 11 items to check the presence and the severity of the menopausal symptoms, b) Beck anxiety inventory: anxiety, c) eck depression inventory (BDI-II): depression, d) diet: analysis of prepared food supplements: Micro and macronutrients contents using NutriSurvey program.	8 weeks	WHR, WC, body fat%	anthropometrics	change	https://oamjms.eu/index.php/mjms/article/view/5555
2	Fong, T. C. T.; Ho, R. T. H.; Yip, P. S. F.	2019	Effects of urbanization on metabolic syndrome via dietary intake and physical activity in Chinese adults: Multilevel mediation analysis with latent centering	longitudinal study	China	6217	adults	both	The present study included only participants aged between 30- and 65years old in 2009 in order to focus on the adult population.	NS	Mets	diet, PA	significant	NA	a) Urbanization: based on assessments of 12 components at community levels from local area administrators or official records on a 10-point anchored format (e.g., population density, housing, transportation, modern markets, economic activity, communications, income diversity, and health infrastructure), b) three consecutive days on a 24-h recall, c) PA: self-reported; four domains: occupation, ho…	NA	BMI, WC	anthropometrics	association	https://www.sciencedirect.com/science/article/pii/S0277953619303570
2	Folope, V.; Meret, C.; Castres, I.; Tourny, C.; Houivet, E.; Grigioni, S.; Lelandais, H.; Petit, A.; Coquard, A.; Guérin, C.; Quillard, M.; Bôle-Feysot, C.; Déchelotte, P.; Achamrah, N.; Coëffier, M.	2022	Evaluation of a Supervised Adapted Physical Activity Program Associated or Not with Oral Supplementation with Arginine and Leucine in Subjects with Obesity and Metabolic Syndrome: A Randomized Controlled Trial	randomized controlled trial	France	79	adults	both	The inclusion criteria were age between 18 and 55, a body mass index (BMI) greater than or equal to 30 kg/m2, and a MetS diagnosis, according to the International Diabetes Federation.	The exclusion criteria were: body weight greater than 135 kg for technical reasons (limits of the equipment), pulmonary disease, musculoskeletal abnormalities, tobacco consumption greater than or equal to eight cigarettes per day, treatment with beta-blockers, and pregnancy.	obesity, MetS	diet, PA	non significant	a) control group: routine clinical care with monthly visits to a dietician, b) arginine- and leucine-supplemented group (ALs): oral supplementation with 9 g of arginine and 21 g of leucine per day, c) adapted physical activity group (APA): followed a program of physical activity 3 times per week, c) group treated with both arginine and leucine supplementation and adapted physical activity (ALs+AP…	a) quality of life questionnaire, b) cardiopulmonary exercise test (CPET)	9 months	BMI, WC, HC, body composition	anthropometrics, bioimpedance (BIA), DEXA	change	https://www.mdpi.com/2072-6643/14/18/3708
1	Fernández-Ruiz, V. E.; Solé-Agustí, M.; Armero-Barranco, D.; Cauli, O.	2021	Weight Loss and Improvement of Metabolic Alterations in Overweight and Obese Children Through the I(2)AO(2) Family Program: A Randomized Controlled Clinical Trial	randomized controlled clinical trial	Spain	101	children	both	NS	NS	overweight/obese	diet, PA, mental	significant	This program is based on healthy eating education, physical exercise, and cognitive behavioral therapy (CBT).		24 months	BMI, waist-height index (WHI), abdominal (WC), and the tricipital, bicipital, subscapular, and abdominal skin folds	anthropometrics	change	https://journals.sagepub.com/doi/abs/10.1177/1099800420987303
4	Fava, F.; Ulaszewska, M. M.; Scholz, M.; Stanstrup, J.; Nissen, L.; Mattivi, F.; Vermeiren, J.; Bosscher, D.; Pedrolli, C.; Tuohy, K. M.	2022	Impact of wheat aleurone on biomarkers of cardiovascular disease, gut microbiota and metabolites in adults with high body mass index: a double-blind, placebo-controlled, randomized clinical trial	double‑blind, placebo‑controlled, randomized clinical trial	Italy	67	adults	both	inclusion criteria: aged 18-65 years; BMI > 27 kg/m2;	exclusion criteria: fasting blood glucose > 300 mg/dl, triglycerides > 500 mg/dl, uncontrolled hypertension (blood pressure BP > 160/100 mm Hg under antihypertensive therapy), cardiovascular disease (myocardial infarction, percutaneous transluminal coronary angioplasty or coronary artery bypass grafting, unstable angina pectoris, stroke, peripheral arterial disease), hypo- or hyperthyroidism, acu…	overweight/obese	diet, omics	significant	a) food products (bread, breakfast biscuits, ready-to-eat cereals) using aleurone, (2 × 58 g buns containing 18 g aleurone/portion), one portion of biscuits (2 × 15 g biscuits containing 9 g aleurone/portion) and one portion of breakfast cereals (36 g of ready to eat—RTE— cereals, containing 9 g aleurone/portion) b) Participants were advised to avoid changes in their habitual diet and not to cons…	a) 3-day food diaries, b) Daily stool frequency, stool consistency, and intestinal habit (abdominal pain, flatulence, and discomfort) records were collected, c) Plasma lipopolysaccharide (LPS), CD14 and LPS‑binding protein (LBP): ELISA kits, d) Urinary F2‑isoprostanes: ELISA kits, e) Untargeted metabolomics analysis of 24-h urine and plasma samples was performed: high-resolution mass spectrometry…	4 weeks	BMI, WC, WC, HC	anthropometrics	correlation	https://link.springer.com/article/10.1007/s00394-022-02836-9
4	Fava, F.; Gitau, R.; Griffin, B. A.; Gibson, G. R.; Tuohy, K. M.; Lovegrove, J. A.; Fava, F.; Gitau, R.; Griffin, B. A.; Gibson, G. R.; Tuohy, K. M.; Lovegrove, J. A.	2013	The type and quantity of dietary fat and carbohydrate alter faecal microbiome and short-chain fatty acid excretion in a metabolic syndrome 'at-risk' population	intervention study	Italy	88	adults	both	A weighted scoring system, which ensured that volunteers expressed a minimum of two features of the MetS (score X4), was employed. In brief, participants were scored on their BMI or waist circumference, plasma insulin or glucose, plasma TAG and HDL cholesterol concentrations, and hypertension, which is detailed in Jebb et al. The study inclusion criteria included men and women aged between 30 and…	NS	at risk for MetS	diet, omics	significant	a high saturated fat diet (HS) for 4 weeks (baseline), then randomized onto one of the five experimental diets for 24 weeks: HS; high monounsaturated fat (MUFA)/high glycemic index (GI) (HM/HGI); high MUFA/low GI (HM/LGI); high carbohydrate (CHO)/high GI (HC/HGI); and high CHO/low GI (HC/LGI).	a) 4-day food diaries (including 1 weekend day), b) Nine genus- and group-specific 16S rRNA-targeted and 50-Cy3-labelled oligonucleotide probes were employed, c) Faecal SCFA analysis by gas chromatography	28 weeks	BMI, WC	anthropometrics	correlation	https://www.nature.com/articles/ijo201233
1	Farah, B. Q.; Ritti-Dias, R. M.; Balagopal, P.; Hill, J. O.; Prado, W. L.	2014	Does exercise intensity affect blood pressure and heart rate in obese adolescents? A 6-month multidisciplinary randomized intervention study	multidisciplinary randomized intervention trial	US	19	adolescents	both	Inclusion criteria included: between 13 and 18 years of age; pubertal stage (Tanner 3–4); body weight <120 kg (maximum weight supported in treadmill); body mass index >95th percentile for age; absence of hypertension, diabetes mellitus, dyslipidemia, and hypothyroidism; no restriction for engaging in a regular physical activity program; intrinsic motivation; agreement to participate in a weight l…	The exclusion criteria included pregnancy and less than 75% compliance in all nutritional, psychological, clinical, and/or exercise sessions.	obese	diet, PA, mental	significant	a) Psychological counseling: themes related to body image, eating disorders (symptoms and consequences), relationship between food and feelings, family and social problems, mood, anxiety, and depression were discussed along with psychological motivation for compliance with the study protocol, b) Nutritional counseling: Sessions addressed healthy eating behavior, the food pyramid, weight loss diet…	a) VO2 was measured directly in an open-circuit respiratory metabolic system, b) Relative body fat was estimated by the equation of Slaughter.	6 months	BMI, WC, relative body fat	anthropometrics	change	https://onlinelibrary.wiley.com/doi/abs/10.1111/j.2047-6310.2012.00145.x
5	Erez, G.; Tirosh, A.; Rudich, A.; Meiner, V.; Schwarzfuchs, D.; Sharon, N.; Shpitzen, S.; Blüher, M.; Stumvoll, M.; Thiery, J.; Fiedler, G. M.; Friedlander, Y.; Leiterstdorf, E.; Shai, I.; Erez, G.; Tirosh, A.; Rudich, A.; Meiner, V.; Schwarzfuchs, D.; Sharon, N.	2011	Phenotypic and genetic variation in leptin as determinants of weight regain	randomized controlled trial	Israel	322	adults	both	Eligible participants were aged 40–65 years with body mass index (BMI) ≥27 kg m2 or had type 2 diabetes or coronary heart disease regardless of age or BMI.	Pregnant or lactating women and patients with a serum creatinine level of 2 mg per 100 ml or more, liver dysfunctions (an increase of twofold or more above the upper limit of normal in alanine aminotransferase and aspartate aminotransferase), intestinal problems that would prevent consuming any of the test diets, or active cancer were excluded. Participation in another diet trial was also an excl…	overweight/obese, T2D, coronary heart disease	diet, genetics	significant	Participants were randomized to low-fat, Mediterranean, or low-carb diets within the strata of gender, age (below or above the median), BMI (below or above the median), history of coronary heart disease (yes/no), type 2 diabetes (yes/no) and current use of statins (none/<1 year/≥1 year) by Monte-Carlo simulations for randomization. Participants were randomized as follows: low fat: n = 104, 89 men…	a) Selection and analysis of single-nucleotide polymorphisms (SNPs) in the leptin (LEP) gene: The genotype of each individual SNP was determined using the 7300 Real-Time PCR system, with fluorescent TaqMan probes	24 months	BMI	anthropometrics	association	https://www.nature.com/articles/ijo2010217
1	Emmanouil, C. C.; Pervanidou, P.; Charmandari, E.; Darviri, C.; Chrousos, G. P.	2018	The effectiveness of a health promotion and stress-management intervention program in a sample of obese children and adolescents	randomized controlled study	Greece	36	children, adolescents	both	Aged 8–17, fulfilling Cole’s criteria for obesity, i.e., BMI over the centile curve that passes through the cutoff point of 30 kg/m2 at age 18, were recruited.	Patients were excluded if they were previously diagnosed with chronic somatic or psychiatric disease and if they participated in other relaxation techniques.	obese	diet, PA, mental	significant	All participants followed a healthy, balanced diet, which consisted of 50% carbohydrates, 30% fat, and 20% protein. More specifically, they were encouraged on the one hand to consume low-fat dairy and more fruit, vegetables, and whole grains, and on the other hand to reduce sugars and saturated fat. Furthermore, all children were systematically urged to increase their physical activity by walking…	a) Child behavior checklist (CBCL): filled in by parents and is used to evaluate internalizing and externalizing symptoms in children, b) State–trait anxiety in children (STAI-C): this is a “how-I-feel” questionnaire; half of the items on the S-Anxiety scale indicate the presence of anxiety, and the other half indicate the absence of anxiety, while all of the items on the TAnxiety scale designate…	8 weeks	BMI, WC, HC, WHR	anthropometrics	association	https://link.springer.com/article/10.1007/s42000-018-0052-2
2	Dzielska, A.; Mazur, J.; Nałęcz, H.; Oblacińska, A.; Fijałkowska, A.	2020	Importance of self-efficacy in eating behavior and physical activity change of overweight and non- overweight adolescents girls participating in healthy me: A lifestyle intervention with mobile technology	randomized field trial	Poland	1111	adolescents	women	NS	NS	overweight	diet, PA	significant	The multicomponent intervention used mobile technology (a dedicated mobile application and a fitness band) and involved a combination of techniques. The intervention included behavioral and environmental components. Self-efficacy was shaped by setting goals, observing others, and receiving feedback from the technologies (fitness band, app) that supported self-monitoring.	a) Eating behaviors: frequency of eating fruits, vegetables, sweets, drinking soft drinks with added sugar; questions on the frequency of eating breakfast on schooldays, b) PA: moderate-to-vigorous physical activity questionnaire, c) Self-Efficacy—Personal Competence Scale	12 months	BMI	anthropometrics	association	https://www.mdpi.com/2072-6643/12/7/2128
2	Dutheil, F.; Lac, G.; Courteix, D.; Doré, E.; Chapier, R.; Roszyk, L.; Sapin, V.; Lesourd, B.	2012	Treatment of Metabolic syndrome by combination of physical activity and diet needs an optimal protein intake: A randomized controlled trial	randomized controlled trial	France	24	adults, elderly	both	Volunteers were eligible for inclusion in the study if they had a sedentary lifestyle, stable body weight over the previous year (i.e., had not fluctuated more than 2 kg), and medical treatment that remained the same during the six months before recruitment.	Major criteria for exclusion were the presence of cardiovascular, hepatic, renal or endocrine diseases, the use of medications that affect body weight, restricted diet in the past year, insufficient motivation as assessed by interview, and inability to complete a maximal exercise tolerance test (VO2max).	MetS	diet, PA	significant	a) normal PI group (NPI): intake of 1.0 g/kg/d, b) high PI group (HPI): intake of 1.2 g/kg/d.	a) three-day food intake b) PA was recorded once every 15 days, DEE was quantified by recording the time and intensity of each PA, and the physical activity index (PAI=DEE/BMR) was calculated.	26 weeks	BMI, body composition	DEXA, anthropometrics	change	https://link.springer.com/article/10.1186/1475-2891-11-72
4	Dou, Y.; Jiang, Y.; Chen, X.; Zhang, Y.; Wang, Y.; Chen, H.; He, W.; Yan, W.	2023	Intermittent dietary carbohydrate restriction versus calorie restriction and cardiometabolic profiles: A randomized trial	randomized controlled, parallel trial	China	34	children, adults	both	Eligible participants were 9 to 30 years old with at least one of the following cardiometabolic abnormalities: (1) overweight or obesity; (2) prediabetes, impaired fasting glucose, and/or impaired glucose tolerance; (3) dyslipidemia; or (4) elevated blood pressure (detailed criteria are available in online Supporting Information Methods).	severe diseases were excluded: cardiac insufficiency, severe malnutrition or immunodeficiency, a history of bariatric surgery, or using weight loss pills or supplements in the last 3 months.	cardiometabolic risk	diet, omics	non significant	a) ILCD (carbohydrate intake ≤ 50 g/d on seven nonconsecutive days), b) ICR (500–600 kcal/d for two consecutive days per week).	a) participants were instructed to use an electronic scale to weigh any consumed foods and take photos of their meals and snacks, b) Participants were also instructed to wear sports bracelets to record their habitual PA, c) Microbial genomic DNA was extracted from the fecal stool samples using a QIAGEN Stool DNA Mini Kit, and the gut microbiota was examined by amplifying the V3 to V4 region of th…	2 weeks	weight loss, WC, BMI	anthropometrics	change	https://onlinelibrary.wiley.com/doi/abs/10.1002/oby.23855
5	Dorling, J. L.; Belsky, D. W.; Racette, S. B.; Das, S. K.; Ravussin, E.; Redman, L. M.; Höchsmann, C.; Huffman, K. M.; Kraus, W. E.; Kobor, M. S.; MacIsaac, J. L.; Lin, D. T. S.; Corcoran, D. L.; Martin, C. K.	2021	Association between the FTO rs9939609 single nucleotide polymorphism and dietary adherence during a 2-year caloric restriction intervention: Exploratory analyses from CALERIE™ phase 2	cross-sectional analyses	UK	144	adults	both	Participants were eligible if they were aged 20-50 years (men) or 20-47 years (women) and if their body mass index was ≥22.0 and <28.0 kg/m2.	They were excluded if they had significant medical conditions (including history or clinical manifestation of cardiovascular disease or diabetes), psychiatric or behavioral problems (including history or clinical manifestation of any eating disorders), or had engaged in drug abuse in the previous two years. Individuals with high levels of physical activity (≥30 min on ≥5 days/week) were additiona…	healthy	diet, genetics	non significant	a) The CR intervention aimed to induce an immediate and sustained 25% decrease in daily energy intake relative to baseline. During the first 27 days of the trial, all food was supplied to participants, with three different diets (low glycaemic load, Mediterranean, and low fat), b) Neither group received an exercise prescription, but both were provided with multivitamin and calcium supplements.	a) total daily energy expenditure (TDEE) through doubly labeled water (DLW), b) Genotyping: Genotyping was conducted using the Illumina Global Screening Array-24 v3.0 (GSA) BeadChips containing 654,027 markers, with ~30,000 add-on markers from Infinium PsychArray-24 focused content panel, c) Dietary adherence: assessed specifically via energy intake and percent CR, d) Eating behaviors and attitud…	24 months	BMI, body composition	DEXA, anthropometrics	change	https://www.sciencedirect.com/science/article/pii/S0531556521003375
4	Dorgan, J. F.; Baer, H. J.; Bertrand, K. A.; LeBlanc, E. S.; Jung, S.; Magder, L. S.; Snetselaar, L. G.; Stevens, V. J.; Zhang, Y.; Van Horn, L.	2022	Childhood adiposity, serum metabolites and breast density in young women	Longitudinal analysis	US	182	adults	women	NS	Those who were pregnant or breastfeeding at or within 12 weeks before visits, who had breast augmentation or reduction surgery, or whose breast MRI was missing or not technically acceptable were excluded.	elevated serum LDL-C	diet, omics	significant	NS	a) 3 non-consecutive 24-h dietary recalls, b) Breast density assessment: MRI image data, c) Metabolomics assays: Untargeted metabolomic profiling was performed by Metabolon, ultra-high performance liquid chromatography, and a Thermo Scientific Q-Exactive high-resolution/accurate mass spectrometer interfaced with a heated electrospray ionization (HESI-II) source and Orbitrap mass analyzer operated…	NA	BMI	anthropometrics	association	https://link.springer.com/article/10.1186/s13058-022-01588-y
7	Domene, P. A.; Moir, H. J.; Pummell, E.; Knox, A.; Easton, C.	2016	The health-enhancing efficacy of Zumba® fitness: An 8-week randomised controlled study	randomized controlled study	UK	20	adults	women	Inclusion criteria stated that the participants must be female, aged 18–64 years, physically inactive (≤1 day · week−1 of moderate to vigorous PA for no more than 30 min), inexperienced at Zumba® fitness (≤1 class previously attended), overweight (BMI ≥ 25.0 kg · m−2) and free from musculoskeletal injury.	Participants were excluded if they were cigarette smokers, pregnant, recovering from a major injury or illness, or using anti-inflammatory, hyperlipidemia, or hypertension medication.	overweight/obese	PA, traditional markers	non significant	Participants in the intervention group took part in 12 classes of Zumba® fitness over an 8-week period.	a) triaxial accelerometer, b) SF-36.	8 weeks	BMI, body composition, body mass, body fat %	bioelectrical impedance analyzer (BIA), anthropometrics	change	https://www.tandfonline.com/doi/abs/10.1080/02640414.2015.1112022
9	Dittus, K. L.; Harvey, J. R.; Bunn, J. Y.; Kokinda, N. D.; Wilson, K. M.; Priest, J.; Pratley, R. E.	2018	Impact of a behaviorally-based weight loss intervention on parameters of insulin resistance in breast cancer survivors	three arm pre-post-test study	US	51	adults	women	breast cancer survivors who received (CHEMO) and did not receive chemotherapy (NO CHEMO) were recruited. The women who received chemotherapy were randomized to receive the standard BWL intervention or the same intervention with added resistance training (CHEMO vs CHEMO-RT). Eligibility criteria included a body mass index (BMI) between 26 and 50 kg/m2, post-menopausal status, and age≤65 years.	Women who had metastatic breast cancer or a preexisting diagnosis of diabetes mellitus at baseline were ineligible.	Overweight, early-stage breast cancer survivors	diet, PA, mental, traditional markers	significant	Behavioral weight loss intervention: The BWL intervention, a 24-week, behavioral, online weight control program, included calorie restriction, physical activity, and behavioral modification principles. a) to reduce their energy intake by up to 1000 kcal/day but not to consume less than 1200 kcal/day, b) Moderate-intensity aerobic exercise was recommended for all participants and increased gradual…	NS	24 weeks	weight loss, fat mass, BMI	DEXA, anthropometrics	change	https://link.springer.com/article/10.1186/s12885-018-4272-2
1	Díez-Ricote, L.; San-Cristobal, R.; Concejo, M. J.; Martínez-González, M. Á; Corella, D.; Salas-Salvadó, J.; Goday, A.; Martínez, J. A.; Alonso-Gómez, Á M.; Wärnberg, J.; Vioque, J.; Romaguera, D.; López-Miranda, J.; Estruch, R.; Tinahones, F. J.; Lapetra, J.; Serra-Majem, L.; Bueno-Cavanillas, A.; Tur, J. A.; Martín Sánchez, V.; Pintó, X.; Gaforio, J. J.; Matía-Martín, P.; Vidal, J.; Mas Fontao,…	2022	One-year longitudinal association between changes in dietary choline or betaine intake and cardiometabolic variables in the PREvención con DIeta MEDiterránea-Plus (PREDIMED-Plus) trial	longitudinal analysis of ongoing 6-y, multicenter, controlled, randomized, parallel-group trial	Spain	5613	adults, elderly	both	Eligible participants were community-dwelling males (55–75 y old) and females (60–75 y old) with overweight or obesity (BMI ≥27 and ≤40 kg/m2) and MetS. Participants with T2D were recruited with a limit of 25% of the total population.	History of prevalent CVD, cancer, immunodeficiency or HIV-positive status, cirrhosis or liver failure, psychiatric disorders, any disease with <24 mo life expectancy, or acute infection or inflammation were exclusion criteria. We excluded participants with missing values for energy and dietary intake at baseline and after 1 year of follow-up, as well as those with missing values for lifestyle var…	overweight/obesity, MetS	diet, PA, mental	significant	a) the trial aims to assess the effect of an intensive weight loss intervention program based on an energy-restricted traditional MedDiet (erMedDiet), physical activity (PA) promotion, and behavioral support on hard cardiovascular events (cardiovascular mortality, acute myocardial infarction, or stroke), in comparison with usual dietary counseling with an energy-unrestricted MedDiet without PA pr…	a) FFQ, b) adherence to an er-MedDiet assessed by the 17-item questionnaire, c) PA level assessed by the REGICOR questionnaire, d) sedentary lifestyle assessed by the Nurses’ Health Study (NHS) questionnaire.	1 year	BMI, WC	anthropometrics	change	https://www.sciencedirect.com/science/article/pii/S0002916523036912
1	DeFina, L. F.; Marcoux, L. G.; Devers, S. M.; Cleaver, J. P.; Willis, B. L.	2011	Effects of omega-3 supplementation in combination with diet and exercise on weight loss and body composition	single-institution, placebo-controlled, randomized clinical trial	US	128	adults	both	Sedentary men and women aged 30–60 y with a body mass index (BMI; in kg/m2 ) _x0001_26 and,40 were recruited from the general population. Sedentary was defined as exercising,20 min/d on 3 d/wk.	Participants were excluded for 1) any condition or illness that could affect study outcomes or that would make participation potentially harmful, including metabolic disorders, diabetes, known coronary heart disease, stroke, cancer, hepatic disorder, angina or other chest pain, or psychiatric disorders; 2) liver function test results in .2 times the upper limits of normal; 3) fasting triglyceride…	overweight/obese, sedentary	diet, PA, mental	non significant	a) omega-3 fatty acids (5 omega-3 capsules daily 3.0 g eicosapentaenoic acid (EPA) + docosahexaenoic acid (DHA) at a 5:1 ratio in a 60% concentration composed of 2258 mg fish-oil concentrate and 1400 mg omega-3 fatty acids (1000 mg EPA/200 mg DHA) per dose; Cooper Advanced Omega-3), b) All enrolled participants received education and instruction on an exercise prescription based on their V_O2 max…	a) heart rate monitors, MedGem b) 3-d food diary undertaken on 2 weekdays and 1 weekend day, c) RBC fatty acid analysis: Gas-liquid chromatography analyses, d) electronic rate-independent ergometer, e) Psychometric testing: Participants completed the Food Craving Inventory (FCI), f) Profile of Mood States (POMS): psychological distress, at screening.	6 months	weight loss, body composition, BMI	anthropometrics	change	https://www.sciencedirect.com/science/article/pii/S0002916523020592
1	de Souza Marques, D. C.; Dos Santos Moraes, L. R.; de Souza Marques, M. G.; Ryal, J. J.; Santos, I. C.; De Paula Silva Lalucci, M. P.; Mota, J.; Valdés-Badilla, P.; Westphal Nardo, G.; Magnani Branco, B. H.	2023	Effects of 12 Weeks of Family and Individual Multi-Disciplinary Intervention in Overweight and Obese adolescents under Cardiometabolic Risk Parameters: A Clinical Trial	randomized clinical trial	Brazil	43	adolescents	both	For this study, selected individuals (i) were between 12 and 17 years old, (ii) were classified as overweight or obese (>85th percentile of body mass index), and (iii) adhered to at least 85% of the requirements in all the multi-professional interventions.	adolescents who (i) presented orthopedic, cardiovascular, or cognitive problems that made it impossible to perform physical exercises, (ii) participated in another multi-disciplinary program or restrictive caloric diet (hypocaloric, low-fat, or low carb), (iii) were using appetite control medications or psychotropic drugs, and (iv) suffered an accident that prevented participation in practical in…	overweight/obese	diet, PA, mental	significant	The interventions took place over 12 weeks, occurring three days a week (Monday, Wednesday, and Friday). The meetings lasted an hour and a half and included the participation of a team of nutritionists (once a week, every Monday, lasting 30 min), psychologists (once a week, every Wednesday, lasting 30 min), and exercise physiologists (three times a week, lasting 60 min). a) The nutrition meetings…	NS	12 weeks	BMI, WC, HC, WHR	anthropometrics	change	https://www.mdpi.com/1660-4601/20/20/6954
1	de Piano, A.; de Mello, M. T.; Sanches Pde, L.; da Silva, P. L.; Campos, R. M.; Carnier, J.; Corgosinho, F.; Foschini, D.; Masquio, D. L.; Tock, L.; Oyama, L. M.; do Nascimento, C. M.; Tufik, S.; Dâmaso, A. R.	2012	Long-term effects of aerobic plus resistance training on the adipokines and neuropeptides in nonalcoholic fatty liver disease obese adolescents	weight-loss therapy	Brazil	58	adolescents	both	BMI was 36.55±4.6kg/m2. All participants were confirmed as meeting the inclusion criteria of postpubertal stage V based on the Tanner stages of obesity (BMI>95th percentile of the CDC reference growth charts).	Exclusion criteria were identified as genetic, metabolic or endocrine disease and previous drug utilization.	obese, NAFLD	diet, PA, mental	significant	a) Dietary program: Once a week, adolescents had dietetic lessons (providing information on the food pyramid, diet record assessment, weight-loss diets and ‘miracle’ diets, food labels, dietetics, fat-free and low-calorie foods, fats (kinds, sources, and substitutes), fast-food calories and nutritional composition, good nutritional choices on special occasions, healthy sandwiches, shakes and prod…	a) 3-day dietary records, b) heart-rate monitoring, c) psychological problems associated with obesity, such as depression, disturbances of body image, anxiety, and decreased self-esteem, were established by validated questionnaires.	1 year	BMI, body composition, visceral and subcutaneous adiposity	anthropometrics, plethysmography, abdominal ultrasonographic procedures	change	https://journals.lww.com/eurojgh/abstract/2012/11000/long_term_effects_of_aerobic_plus_resistance.12.aspx
1	De Miguel-Etayo, P.; Moreno, L. A.; Santabárbara, J.; Martín-Matillas, M.; Piqueras, M. J.; Rocha-Silva, D.; Marti Del Moral, A.; Campoy, C.; Marcos, A.; Garagorri, J. M.	2015	Anthropometric indices to assess body-fat changes during a multidisciplinary obesity treatment in adolescents: EVASYON Study	comprehensive education program	Spain	83	adolescents	both	Inclusion criteria were: (1) to be aged 13e16 years; (2) to be overweight or obese as defined by the Cole et al. criteria; (3) to be Spanish or to have been educated in Spain; and (4) not to be suffering from any chronic disease.	NS	overweight/obese	diet, PA, mental	significant	NA	NA	NA	body-fat changes, BMI, WC, HC, fat mass index (FMI)	DEXA, anthropometrics	association	https://www.sciencedirect.com/science/article/pii/S026156141400168X
3	De Luis, D. A.; Izaola, O.; Primo, D.; Aller, R.	2017	Polymorphism rs16147 of the neuropeptide y gene modifies the response of cardiovascular risk biomarkers and adipokines to two hypocaloric diets	randomized intervention study	Spain	283	adults	both	The inclusion criterion was a body mass index (BMI) ≥ 30.	The exclusion criteria were the following: history of cardiovascular disease or stroke during the previous 24 months, total cholesterol >200 mg/dL, triglycerides >200 mg/dL, blood pressure >140/90 mm Hg, fasting plasma glucose >110 mg/dL, as well as the use of metformin, sulfonylurea, gliflozins, dipeptidyl type IV inhibitor drugs, thiazolidinediones, insulin, glucocorticoids, antineoplastic agen…	obese, nondiabetic	diet, PA, genetics	significant	a) diet: Diet I was low in carbohydrates (provided 1,507 kcal/day (38% carbohydrates, 26% proteins, 36% fats), and Diet II was low in fat (provided 1,500 kcal/day (53% carbohydrates, 20% proteins, 27% fats)), b) The exercise activity allowed was aerobic exercise at least three times per week (60 min each), and it was recorded by the patient in a self-reported questionnaire.	a) The rs16147 genotype of the NPY gene was studied from DNA extracted from blood cells, Hardy-Weinberg equilibrium. b) dietary records for 3 days, including a weekend day, c) PA: self-reported questionnaire	3 months	fat mass, BMI	bioimpedance, anthropometrics	change	https://karger.com/jnn/article-abstract/10/1-2/63/181352/Polymorphism-rs16147-of-the-Neuropeptide-Y-Gene
2	de Lira, C. T. C.; dos Santos, M. A. M.; Gomes, P. P.; Fidelix, Y. L.; dos Santos, A. C. O.; Tenório, T. R. S.; Lofrano-Prado, M. C.; do Prado, W. L.	2017	Aerobic training performed at ventilatory threshold improves liver enzymes and lipid profile related to non-alcoholic fatty liver disease in adolescents with obesity	prospective study	Brazil	107	adolescents	both	The inclusion criteria were age 13-18 with good general health, BMI >95th percentile according to the Centers for Disease Control (CDC) growth charts, and Tanner stage 3 to 4.	The exclusion criteria included body weight >120 kg (limitation of equipment), self-reported genetic or other metabolic diseases (such as hypertension, hyperlipidemia, and diabetes), electrocardiographic abnormalities at rest, excessive alcohol intake and smoking, drug abuse, and pregnancy.	obese, NAFLD	diet, PA	significant	a) Nutritional intervention: Lessons focused on healthy eating behavior, weight loss diets, diet versus light products, macro and micronutrient function, and nutritional facts, b) Psychological counseling: Along with the psychological motivation for compliance, themes related to body image, eating disorders (symptoms and consequences), the relationship between food and feelings, family and social…	Cardiorespiratory fitness and VT measurements: Oxygen uptake (VO2) was measured directly in an open circuit respiratory metabolic system, during a continuous incremental test on a treadmill	12 weeks	BMI, WC, body composition	anthropometrics, DEXA	change	https://journals.sagepub.com/doi/abs/10.1177/0260106017720350
4	de la Iglesia, R.; Mansego, M. L.; Sánchez-Muniz, F. J.; Angeles Zulet, M.; Alfredo Martinez, J.	2014	Arylesterase activity is associated with antioxidant intake and Paraoxonase-1 (PON1) gene methylation in metabolic syndrome patients following an energy restricted diet	ancillary study	Spain	47	adults	both	NS	NS	obese, MetS	diet, omics	significant	antioxidant intake and paraoxonase-1 (PON1) gene methylation	a) a 48 h weighed food record and analyzed using the DIAL software, b) DNA isolation and DNA methylation study: Genomic DNA from WBC was extracted using the Master Pure kit, whose quality was assessed with PicoGreen dsDNA Quantitation Reagent; array-based specific DNA methylation analysis was performed with the Infinium Human Methylation 450K bead chip technology.	6 months	BMI, body composition	anthropometrics, DEXA	change	https://www.ncbi.nlm.nih.gov/pmc/articles/PMC4464483/
2	de Freitas, P. P.; de Menezes, M. C.; Dos Santos, L. C.; Pimenta, A. M.; Ferreira, A. V. M.; Lopes, A. C. S.	2020	The transtheoretical model is an effective weight management intervention: a randomized controlled trial	randomized controlled trial	Brazil	86	adults, elderly	women	inclusion criteria: female (the majority of users in PAS, making it possible to obtain a sufficient sample for the trial), have participated in service activities in the previous month (which enabled the nutritional evaluation for sample selection), aged 20 years or older, and obese adult (individuals aged 20 to 59 years and body mass index- BMI≥30kg/m2) or overweight elderly (individuals aged 60…	The exclusion criteria included individuals with cognitive difficulties, which made it impossible to answer the interview, or who were pregnant because they presented specific recommendations for weight control.	overweight/obese	diet, PA	significant	Women within the CG maintained usual activities in the service, including physical exercise three times weekly and collective food and nutrition actions once per month. The nutrition actions include collective health education and workshops, lasting an average of 30min. Women in the IG participated in the same activities as the CG, but they also received individual health counseling based on the …	two 24-h dietary recalls	6 months	BMI, WC	anthropometrics	change	https://link.springer.com/article/10.1186/s12889-020-08796-1
9	Dalen, J.; Smith, B. W.; Shelley, B. M.; Sloan, A. L.; Leahigh, L.; Begay, D.	2010	Pilot study: Mindful Eating and Living (MEAL): weight, eating behavior, and psychological outcomes associated with a mindfulness-based intervention for people with obesity	pilot study	US	10	adults	both	Inclusion criteria included a BMI of at least 30kg/m2, and a willingness to commit to the course and the research study.	Exclusion criteria were severe acute mood disorder, psychosis, and current known substance abuse.	obese	diet, PA, mental, traditional markers	significant	Mindful Eating and Living (MEAL) intervention: taught in weekly sessions of 2-h each; specific exercises include mindfulness meditation, group eating exercises, and group discussion, emphasizing brief daily meditation, and pairing meditation with eating; this enables participants to individually examine hunger and satiety cues, the qualities of foods they crave, and emotional and cognitive states…	a) Eating behavior: Three-Factor Eating Questionnaire (TFEQ), and Binge Eating Scale (BES), b) Depression and anxiety: Beck Depression Inventory (BDI) and Beck Anxiety Inventory (BAI), c) Perceived stress: Perceived Stress Scale (PSS), d) physical symptoms: including ‘‘indigestion’’, ‘‘headaches’’, and ‘‘feeling weak all over’’, e) Positive and Negative Affect Schedule (PANAS) was used to assess …	intervention (6 weeks), 3-month follow-up	BMI, WC, HC	anthropometrics	change	https://www.sciencedirect.com/science/article/pii/S0965229910001044
1	Da Silva, P. L.; De Mello, M. T.; Cheik, N. C.; Sanches, P. L.; Correia, F. A.; De Piano, A.; Corgosinho, F. C.; Da Silveira Campos, R. M.; Do Nascimento, C. M. O.; Oyama, L. M.; Tock, L.; Tufik, S.; Dâmaso, A. R.	2012	Interdisciplinary therapy improves biomarkers profile and lung function in asthmatic obese adolescents	weight loss program	Brazil	76	adolescents	both	NS	Non-inclusion criteria were as follows: metabolic syndrome diagnosis, endocrine genetic diseases, or identified genetic diseases (evaluated based on medical history), viral diseases, previous drug use, and smoking.	obese, asthmatic	diet, PA, mental	non significant	a) Psychological therapy: psychological orientation for 1 hr in a weekly group session; psychologist discussed body image and eating disorders as well as binge eating disorders and their signs, symptoms, and health consequences. The psychologist also discussed the relationship between emotions and food, as well as familial problems in a group setting, b) Nutritional therapy: once-a-week nutrition…	3-day dietary record	1 year	BMI, body composition, visceral and subcutaneous fat	anthropometrics, plethysmography, ultrasonography	association	https://onlinelibrary.wiley.com/doi/abs/10.1002/ppul.21502
2	Constant, A.; Boulic, G.; Lommez, A.; Chaillou, R.; Guy-Grand, B.; Raffin, S.	2020	Locally implemented prevention programs may reverse weight trajectories in half of children with overweight/obesity amid low child-staff ratios: Results from a quasi-experimental study in France	quasi-experimental study	France	827	children	both	NS	NS	overweight/obesity	diet, PA	significant	Brochures highlighting the beneficial effects of healthy eating (HE) and physical activity (PA) for children were systematically provided to parents. They included tips on how to help kids stay hydrated by drinking water, on breakfast preparation, food breaks (including fruit), avoiding snacking between meals, on treats and smart portion sizes, and how to easily cook healthy meals at low cost.		NA	BMI	anthropometrics	change	https://link.springer.com/article/10.1186/s12889-020-09080-y
4	Christensen, L.; Vuholm, S.; Roager, H. M.; Nielsen, D. S.; Krych, L.; Kristensen, M.; Astrup, A.; Hjorth, M. F.	2019	Prevotella Abundance Predicts Weight Loss Success in Healthy, Overweight Adults Consuming a Whole-Grain Diet Ad Libitum: A Post Hoc Analysis of a 6-Wk Randomized Controlled Trial	post hoc analysis of a randomized controlled trial	Denmark	46	adults	both	NS	Subjects with the excretion of lactulose in urine below the detection limit (25 mg/L) were excluded from this analysis.	overweight	diet, omics	significant	The diets were consumed ad libitum with no caloric restriction. In each of the 3 intervention groups (WG wheat, WG rye, and RW), subjects were provided with breakfast cereals, pasta, kernels, crisp bread, and 2 types of bread products. In this post hoc analysis, we pooled the WG-wheat and WGrye subjects into 1 WG group, based on the following 3 similarities: habitual cereal fiber intake, number o…	a) a 4-d food record, b) Gut microbiota characterization and enterotype stratification: Each participant’s gut microbiota composition was analyzed by 16S ribosomal RNA (rRNA) gene (V3–V4 region) MiSeq-based (Illumina Inc.) sequencing, and subsampled to 9,500 reads/sample.	6 weeks	body composition, BMI	DEXA, anthropometrics	change	https://www.sciencedirect.com/science/article/pii/S0022316622165168
4	Christensen, L.; Sørensen, C. V.; Wøhlk, F. U.; Kjølbæk, L.; Astrup, A.; Sanz, Y.; Hjorth, M. F.; Benítez-Páez, A.	2020	Microbial enterotypes beyond genus level: Bacteroides species as a predictive biomarker for weight change upon controlled intervention with arabinoxylan oligosaccharides in overweight subjects	sub-study nested within a randomized cross-over trial	Denmark	29	adults	both	Eligibility criteria were nonsmoking men and women between 18 and 60 years old with a BMI of 25–40 kg/m2. Furthermore, participants should have a waist circumference of ≥94 cm for men and≥80 cm for women, and in addition, it was required that they should have at least one criterion for metabolic syndrome; elevated fasting plasma glucose (≥5.6 mmol/L), elevated triglycerides (≥1.7 mmol/L) lowered …	NS	overweight	diet, omics	non significant	consume either arabinoxylan-oligosaccharides (AXOS) (10.4 g/d) from wheat bran or polyunsaturated fatty acids (PUFA) (3.6 g/d), PUFA was provided as fish oil capsules (1.32 g/d of docosahexaenoic acid (DHA)and 1.86 g/d of eicosapentaenoic acid (EPA)).	a) gut microbiota was assessed by 16 S rRNA gene amplicon sequencing, b) the baseline abundance (on rarefied data) at the genus level was obtained, and the Prevotella/Bacteroides (P/B) ratio was determined as a predictive trait for down-stream analyses, c) We additionally assessed the abundance of Prevotella copri clades by mapping the available metagenomic data, d) Quantitative PCR: Absolute qua…	4 weeks	BMI, WC	anthropometrics	association	https://www.tandfonline.com/doi/full/10.1080/19490976.2020.1847627
2	Choo, J.; Lee, J.; Cho, J. H.; Burke, L. E.; Sekikawa, A.; Jae, S. Y.	2014	Effects of weight management by exercise modes on markers of subclinical atherosclerosis and cardiometabolic profile among women with abdominal obesity: A randomized controlled trial	randomized controlled single-blind trial	Korea	110	adults	women	The inclusion criteria were as follows: healthy women aged between 18 and 65 years, elevated waist circumference (≥85 cm) according to the criteria for abdominal obesity as defined by the Korean Society for the Study of Obesity, and willingness to be randomly assigned to one of the 3 different exercise modes (i.e., aerobic, resistance, and combination exercise training).	The exclusion criteria included current medical conditions such as cardiovascular diseases, diabetes, or cancers; physical limitations restricting exercise ability; current use of hormone therapy; history of participation in a weight loss intervention in the last 1 year; and a weight change in the last 4 weeks prior to participation in our study.	abdominal obesity	diet, PA	non significant	diet-alone intervention for the first 3 months and a diet-plus-exercise intervention for the next 9 months according to exercise modes; for the diet-alone intervention, the 3 groups were asked not to attend any exercise training sessions for the first 3 months, added to the diet-alone intervention: 60-minute exercise sessions were conducted 3 times a week in a public community fitness center unde…	a) maximal oxygen consumption VO2max, cardiorespiratory fitness levels were reported as VO2max values estimated using the Rockport Fitness Walking Test. b) Carotid to femoral PWV value was derived to measure central arterial stiffness, using a SphygmoCor®system; pulse waves were obtained by applanation tonometry, c) Carotid artery ultrasound imaging was performed using a high-resolution B-mode ul…	12 months	BMI, WC	anthropometrics, bioelectrical impedance scale	change	https://link.springer.com/article/10.1186/1471-2261-14-82
5	Chmurzynska, A.; Muzsik, A.; Krzyzanowska-Jankowska, P.; Walkowiak, J.; Bajerska, J.	2019	The effect of habitual fat intake, IL6 polymorphism, and different diet strategies on inflammation in postmenopausal women with central obesity	randomized controlled trial	Poland	95	adults, elderly	women	The inclusion criteria were central obesity (waist circumference ≥80 cm) plus at least one other of the International Diabetes Federation criteria for metabolic syndrome.	Women who smoked, with type 2 diabetes; monogenic dyslipidemia, with a history of cardiovascular disease, using hypoglycemic, hypolipidemic, anti-inflammatory, or weight loss agents, as well as any drug known to influence liver function, with endocrine disorders or hormonal replacement therapy, were not eligible. We excluded 35 subjects because we had no access to peripheral blood mononuclear cel…	central obesity, postmenopausal	diet, genetics, traditional markers	non significant	Shortly, both studied diets were hypocaloric with an energy deficit aiming at a minimum weight loss of 0.7 kg per week. The MED had moderate levels of fat (providing 37% of total energy) derived mostly (20% of energy) from MUFAs, where the main source of fat was virgin olive oil and nuts. The CED had lower than 10 percentage points of energy from fat (27% of total energy), and moderate levels of …	a) a three-day food diary (two weekdays and one weekend day) b) PA: short form of the International Physical Activity Questionnaire (IPAQ-SF), c) Analysis of Transcription Levels in PBMCs: total RNA was extracted from PBMCs using Tripure Isolation Reagent; RNA was taken for cDNA synthesis. The real-time PCR reactions were performed on a Light Cycler 480.	16 weeks	BMI, WC, body composition	anthropometrics, Bod Pod technology	association	https://www.mdpi.com/2072-6643/11/7/1557
5	Chen, Y.; Zhou, T.; Sun, D.; Li, X.; Ma, H.; Liang, Z.; Heianza, Y.; Pei, X.; Bray, G. A.; Sacks, F. M.; Qi, L.	2021	Distinct genetic subtypes of adiposity and glycemic changes in response to weight-loss diet intervention: the POUNDS Lost trial	randomized clinical trial	US	583	adults, elderly	both	NS	Major exclusion criteria were the presence of diabetes treated with oral medications or insulin, unstable or recent onset of cardiovascular disease, use of medications that affect body weight, or insufficient motivation, which were assessed by interview and questionnaire. Black participants were not included, because the classification of 159 SNPs into four subtypes was analyzed in the Europeans.	overweight/obese	diet, genetics	significant	four weight-loss diets: The percentages of energy derived from the three macronutrients in the four diets were: (1) 20% fat, 15% protein, and 65% carbohydrate; (2) 20% fat, 25% protein, and 55% carbohydrate; (3) 40% fat, 15% protein, and 45% carbohydrate; and (4) 40% fat, 25% and 35% carbohydrate. Two diets were low fat (20%), or high fat (40%), and two were average protein (15%), or high protein…	a) 5-day diet record and 24-h recalls by a telephone interview on three nonconsecutive days, b) Genotyping and PGS calculation: DNA was extracted from the buffy coat fraction of centrifuged blood with the QIAmp Blood Kit; we selected 152 SNPs from the 159 SNPs classified for the analysis of white participants.	2 years	BMI, WC	anthropometrics	change	https://link.springer.com/article/10.1007/s00394-020-02244-x
4	Chen, Y.; Feng, R.; Yang, X.; Dai, J.; Huang, M.; Ji, X.; Li, Y.; Okekunle, A. P.; Gao, G.; Onwuka, J. U.; Pang, X.; Wang, C.; Li, C.; Li, Y.; Sun, C.	2019	Yogurt improves insulin resistance and liver fat in obese women with nonalcoholic fatty liver disease and metabolic syndrome: a randomized controlled trial	randomized controlled trial	China	92	adults	women	NS	Excessive alcohol intake (>70 g/wk), smoking habit, diagnosis with a tumor, kidney disease, or diabetes mellitus, lactose intolerance, nutritional, prebiotic or probiotic supplementation, medication is taken within the previous 3 mo, no diagnosis of NAFLD, or refusal to participate or comply.	obese, NAFLD, MetS	diet, omics, traditional markers	significant	consume 220 g/d of either conventional yogurt or milk, and The participants were instructed to drink yogurt or milk just before breakfast, maintain a regular dietary pattern, and avoid any other dairy products, nutritional supplements, or medications during the intervention.	a) internet-based FFQ, b) PA: International Physical Activity Questionnaire Short Form, c) DNA was extracted with a QIAamp DNA Stool Mini Kit, d) The 16S rRNA V4 region was amplified with the use of the Illumina sequencing-compatible and barcode-indexed bacterial PCR primers 515F and 806R.	24 weeks	BMI, fat mass	anthropometrics, electric impedance, MRI	change	https://www.sciencedirect.com/science/article/pii/S000291652203204X
1	Cezaretto, A.; Pakseresht, M.; Sharma, S.; Kolahdooz, F.; Siqueira-Catania, A.; Barros, C. R.; Ferreira, S. R.	2015	Influence of depression on cardiometabolic responses to a lifestyle intervention in at-risk individuals	intervention study	Brazil	129	adults, elderly	both	Individuals with metabolic syndrome were considered for this study since the presence of the condition has been associated with a 4.6-fold greater risk of T2DM	Individuals with a medical history of neurological or severe psychiatric disturbances and thyroid, liver, renal, or infectious diseases were excluded.	prediabetes	diet, PA, mental	significant	the intervention consisted of quarterly medical visits with an endocrinologist, in which participants received usually written guidelines for changing diet and physical activity; the interdisciplinary intervention with the psychoeducational approach included	a) PA: International Physical Activity Questionnaire, b) diet: 24-h recalls (two weekdays and one weekend day), c) Depression symptoms: Beck Depression Inventory (BDI), d) QoL: Medical Outcome Study 36-Item Short-Form Health Survey,	18 months	BMI, body adiposity	anthropometrics	change, association	https://www.sciencedirect.com/science/article/pii/S0165032714008234
3	Celis-Morales, C.; Marsaux, C. F. M.; Livingstone, K. M.; Navas-Carretero, S.; San-Cristobal, R.; Fallaize, R.; Macready, A. L.; O'Donovan, C.; Woolhead, C.; Forster, H.; Kolossa, S.; Daniel, H.; Moschonis, G.; Mavrogianni, C.; Manios, Y.; Surwillo, A.; Traczyk, I.; Drevon, C. A.; Grimaldi, K.; Bouwman, J.; Gibney, M. J.; Walsh, M. C.; Gibney, E. R.; Brennan, L.; Lovegrove, J. A.; Martinez, J. A.…	2017	Can genetic-based advice help you lose weight? Findings from the Food4Me European randomized controlled trial	randomized controlled trial	Germany, Greece, Ireland, the Netherlands, Poland, Spain, and the UK	583	adults, elderly	both	NS	Exclusion criteria included no or limited access to the Internet, consumption of a prescribed diet, or having altered nutritional requirements because of medical conditions.	overweight/obese	diet, PA, genetics	significant	participants were randomly allocated to one of 4 groups as follows: level 0, standard, non-personalized dietary and PA guidelines; level 1, personalized advice on the basis of current weight, diet, and PA; level 2, personalized advice on the basis of current weight, diet, PA, and phenotype, e.g., waist circumference (WC) and blood cholesterol; and level 3, personalized advice on the basis of curr…	a) PA: triaxial accelerometers, b) Genotyping: KASP genotyping assays to provide biallelic scoring of FTO single nucleotide polymorphisms (SNPs) rs9939609 and rs1121980.	6 months	BMI, WC	anthropometrics (self-measured and self-reported)	change	https://www.sciencedirect.com/science/article/pii/S0002916522048882
2	Caudwell, P.; Hopkins, M.; King, N. A.; Stubbs, R. J.; Blundell, J. E.	2009	Exercise alone is not enough: Weight loss also needs a healthy (Mediterranean) diet?	intervention study	UK	58	adults	both	NS	NS	obese	diet, PA	significant	a) PA: subjects exercised five times per week for 12 weeks under supervised laboratory conditions. prescribe exercise duration at 70% HRmax to expend approximately 2092kJ (500kcal) per session, b) diet: a test-meal procedure with a fixed breakfast followed by ad libitum lunch, dinner, and snack box.	a) heart rate monitor	12 weeks	body weight, and composition	anthropometrics	change	https://www.cambridge.org/core/journals/public-health-nutrition/article/exercise-alone-is-not-enough-weight-loss-also-needs-a-healthy-mediterranean-diet/8D3CEEE3F0B48F40E9CAD6AE86909D4D
1	Castro, A. I.; Gomez-Arbelaez, D.; Crujeiras, A. B.; Granero, R.; Aguera, Z.; Jimenez-Murcia, S.; Sajoux, I.; Lopez-Jaramillo, P.; Fernandez-Aranda, F.; Casanueva, F. F.	2018	Effect of A Very Low-Calorie Ketogenic Diet on Food and Alcohol Cravings, Physical and Sexual Activity, Sleep Disturbances, and Quality of Life in Obese Patients	intervention study	Spain	20	adults	both	The inclusion criteria were age 18 to 65 years, body mass index (BMI) ≥ 30 kg/m2, stable body weight in the previous 3 months, a desire to lose weight, and a history of failed dietary efforts.	The main exclusion criteria were thyroid alteration, diabetes mellitus, obesity induced by other endocrine disorders or by drugs, and participation in any active weight-loss program in the previous 3 months. In addition, those patients with previous bariatric surgery, known or suspected abuse of narcotics or alcohol, severe depression or any other psychiatric disease, severe hepatic insufficiency…	obese	diet, PA, mental	significant	diet: very-low-calorie ketogenic diet: (600–800 kcal/day), low in carbohydrates (<50 g daily from vegetables), and lipids (only 10 g of olive oil per day), high biological-value proteins ranging between 0.8 and 1.2 g per each kg of ideal body weight, supplements of vitamins and minerals, such as K, Na, Mg, Ca, and omega-3 fatty acids, were provided; maintained until the patient lost the target am…	a) Ketosis was determined by measuring ketone bodies, specifically β-hydroxybutyrate (β-OHB), in capillary blood by using a portable meter, b) Food cravings and psychological well-being: a battery of psychological tests to assess performance in the domains of food cravings, quality of life (QoL), daytime sleepiness and sleep quality, sexual functioning, and physical activity through the course of…	4 months	BMI, body composition	anthropometrics, DEXA	change	https://www.mdpi.com/2072-6643/10/10/1348
6	Caroleo, M.; Carbone, E. A.; Greco, M.; Corigliano, D. M.; Arcidiacono, B.; Fazia, G.; Rania, M.; Aloi, M.; Gallelli, L.; Segura-Garcia, C.; Foti, D. P.; Brunetti, A.	2019	Brain-Behavior-Immune Interaction: Serum Cytokines and Growth Factors in Patients with Eating Disorders at Extremes of the Body Mass Index (BMI) Spectrum	observational study	Italy	90	adults	both	eligibility criteria: aged 18–65 years; drug-naïve; diagnosis of AN restrictive type or BED according to DSM-5, patients with obesity without comorbid EDs, normal-weight healthy controls without any psychiatric diagnosis according to DSM-5; ability to answer a self-reporting questionnaire; understanding the process in which they were involved.	The exclusion criteria were: individuals aged under 18 or over 65 years; patients with AN purging type or BN according to DSM-5; normal-weight persons with any psychiatric comorbidity according to DSM-5; patients affected by diabetes mellitus, neurological or other medical conditions that might affect cognitive functioning; hormonal and pharmacological treatment with the potential to induce metab…	obese	diet, mental, traditional markers	NS	NA	a) eating psychopathology: in-depth assessment of participants’ abnormal eating behaviors (namely grazing, emotional eating, craving for carbohydrates, sweet eating, post-dinner eating, night eating, binge eating, hyperphagia, social eating, long fasting, skipping meals, reducing portions) during the previous 6 months. Behaviors were considered to be present when all the related items were answer…	NA	BMI	anthropometrics	association	https://www.mdpi.com/2072-6643/11/9/1995
1	Carmichael, O. T.; Neiberg, R. H.; Dutton, G. R.; Hayden, K. M.; Horton, E.; Pi-Sunyer, F. X.; Johnson, K. C.; Rapp, S. R.; Spira, A. P.; Espeland, M. A.	2020	Long-term Change in Physiological Markers and Cognitive Performance in Type 2 Diabetes: The Look AHEAD Study	single-masked multisite randomized controlled trial.	US	1089	adults, elderly	both	with a BMI > 25 kg/m2 (>27 kg/m2 if on insulin), glycated hemoglobin A1c (HbA1c) < 11%, systolic/diastolic blood pressure < 160/100 mmHg, and triglycerides < 600 mg/ dl.	NS	overweight/obese, T2D	diet, PA, mental	significant	Intensive lifestyle intervention participants were assigned a daily calorie goal (1200–1800 based on initial weight), with < 30% of total calories from fat (<10% from saturated fat) and a minimum of 15% of total calories from protein. The PA goal was > 175 minutes per week through activities similar in intensity to brisk walking. Diabetes support and education participants were invited (but not r…	a) Verbal learning and memory were evaluated with the Rey Auditory Verbal Learning Test (AVLT), b) Speed of processing and working memory were evaluated with the Digit Symbol Coding (DSC) test, c) Executive function was evaluated with the Modified Stroop Color and Word Test and the Trail Making Test-Part B, d) Global cognitive functioning was evaluated with the Modified Mini-Mental Status Exam, e…	8.4-11.0 years	BMI	anthropometrics	association	https://academic.oup.com/jcem/article/105/12/e4778/5897494
6	Carbine, K. A.; Muir, A. M.; Allen, W. D.; LeCheminant, J. D.; Baldwin, S. A.; Jensen, C. D.; Kirwan, C. B.; Larson, M. J.	2021	Does inhibitory control training reduce weight and caloric intake in adults with overweight and obesity? A pre-registered, randomized controlled event-related potential (ERP) study	pre-registered, randomized controlled event-related potential (ERP) study	US	84	adults	both	NS	participants were excluded for not meeting inclusion criteria: no current diagnosis of a psychological disorder and no history of a neurological disorder, learning disability, attention deficit hyperactivity disorder, eating disorder, or metabolic/chronic disease; not pregnant or lactating; not currently participating in a weight-loss diet or program; and no head injuries that resulted in a loss …	overweight/obese	diet, mental	non significant	a) Inhibitory control training tasks, b) EEG inhibitory control tasks.	a) EEG data were recorded using an Electrical Geodesics, Inc. NA300 amplifier system, b) power of food scale: a 15-item questionnaire that assesses thoughts, feelings, and motivations to consume palatable food in a food-abundant environment, c) ASA24 dietary recalls: an online automated multiple-pass dietary recall system where participants record their food intake for the previous day (nine reca…	12 weeks	weight, BMI	anthropometrics	change	https://www.sciencedirect.com/science/article/pii/S0005796720302382
9	Campos, R. M. S.; Masquio, D. C. L.; Corgosinho, F. C.; de Carvalho-Ferreira, J. P.; Netto, B. M.; Clemente, A. P. G.; Tock, L.; Tufik, S.; de Mello, M. T.; Dâmaso, A. R.	2018	Relationship between adiponectin and leptin on osteocalcin in obese adolescents during weight loss therapy	intervention study	Brazil	34	adolescents	both	The inclusion criteria were Tanner stage five, primary obesity, and body mass index (BMI)> 95th percentile of the CDC reference growth charts.	Non-inclusion criteria were the use of birth control pills, cortisone, anti-epileptic drugs, history of renal disease, alcohol intake, smoking, and secondary obesity due to endocrine disorders.	obese	diet, PA, mental, traditional markers	significant	a) Clinical intervention: the team (Study Group of Obesity) discussed with the adolescents and their parents some possible changes in lifestyle to promote their health, b) Physical exercise intervention: aerobic plus resistance training (AT + RT): combined exercise training therapy, performed three times per week for 1 year and included 30 min of aerobic training plus 30 min of resistance trainin…	a) Visceral and subcutaneous adiposity measurements: ultrasonography, b) Bone mineral density (BMD) and bone mineral content (BMC): DEXA	1 year	BMI, body composition	anthropometrics, plethysmography scale	change	https://www.scielo.br/j/aem/a/8ffB8dr5SfVNSFpmZPFWHWQ/?format=htmllang=en
9	Campos, R. M.; Masquio, D. C.; Corgosinho, F. C.; Carvalho-Ferreira, J. P.; Netto, B. D.; Ackel-D’Elia, C.; Tock, L.; Tufik, S.; De Mello, M. T.; Damaso, A. R.	2015	Low vitamin D intake is associated with increase in cardiovascular risk factors in obese adolescents	intervention study	Brazil	30	adolescents	both	Inclusion criteria were Tanner stage five (Tanner and Whitehouse 1976), primary obesity, and BMI >95th percentile of the CDC reference growth charts.	Non-inclusion criteria were the use of birth control pills, cortisone, anti-epileptic drugs, history of renal disease, alcohol intake, smoking, and secondary obesity due to endocrine disorders.	obese	diet, PA, mental, traditional markers	significant	a) Physical exercise intervention: three times per week for 1 year and included 30 min of aerobic training plus 30 min of resistance training per session. The aerobic training consisted of running on a motor-driven treadmill or bicycle at a cardiac frequency intensity representing the ventilatory threshold I (±4 bpm), which was determined by the results of an initial oxygen uptake test for aerobi…	a) Visceral and subcutaneous adiposity measurements: abdominal ultrasonography, b) a 3-day dietary record.	1 year	BMI, body composation	anthropometrics, plethysmography scale	change	https://europepmc.org/article/med/25687676
1	Camacho-Barcia, L.; Munguía, L.; Lucas, I.; de la Torre, R.; Salas-Salvadó, J.; Pintó, X.; Corella, D.; Granero, R.; Jiménez-Murcia, S.; González-Monje, I.; Esteve-Luque, V.; Cuenca-Royo, A.; Gómez-Martínez, C.; Paz-Graniel, I.; Forcano, L.; Fernández-Aranda, F.	2021	Metabolic, Affective and Neurocognitive Characterization of Metabolic Syndrome Patients with and without Food Addiction. Implications for Weight Progression	multicenter, randomized parallel-group, intervention study	Spain	448	adults, elderly	both	NS	NS	overweight/obesity, MetS	diet, PA, mental	significant	intensive lifestyle intervention with an energy-reduced Mediterranean diet (MedDiet), physical activity promotion, and behavioral support.	a) diet: FFQ, b) psychometric measures: Yale Food Addiction Scale (YFAS), c) Beck Depression Inventory-II (BDI-II) d) Short Form-36 Health Survey (SF-36), e) Cognitive Assessment: Montreal Cognitive Assessment (MoCA).	3 years	BMI	anthropometrics	association	https://www.mdpi.com/2072-6643/13/8/2779
2	Calbet, J. A. L.; Ponce-González, J. G.; Pérez-Suárez, I.; de la Calle Herrero, J.; Holmberg, H. C.	2015	A time-efficient reduction of fat mass in 4 days with exercise and caloric restriction	intervention study	Spain	15	adults	men	The general criteria for inclusion were (a) an age of 18–55 years; (b) stable body weight for at least 3 months prior to the start of the experiments; (c) a body mass index of ≥25 kg/m2; (d) a waist circumference of >102 cm; and (e) 20%–40% body fat.	The exclusion criteria were (a) orthopedic limitations incompatible with prolonged walking or exercise, (b) smoking, and (c) chronic disease of any kind.	overweight/obese	diet, PA	significant	Combining caloric restriction (CR: 3.2 kcal/kg body weight per day) with exercise (8-h walking + 45-min arm cranking per day) to induce an energy deficit of ∼5000 kcal/day, The experimental protocol was divided into five different phases: I (pretest), II walking and arm-cranking exercise + caloric restriction (WCR), lasting 4 days, III control diet + reduced exercise (DIET), lasting 3 days, IV (4…	a) RMR, submaximal VO2, and VO2max were assessed employing a metabolic, b) PA: short version of the International Physical Activity Questionnaire, c) diet: 7-day dietary diary, d) EE during exercise and the expected rate of fat loss during phase II: calculated on the basis of the duration and mean speed of walking.	4 days	BMI, WC, body composition	anthropometrics, DEXA, bioimpedance	change	https://onlinelibrary.wiley.com/doi/abs/10.1111/sms.12194
7	Brennan, A. M.; Tchernof, A.; Gerszten, R. E.; Cowan, T. E.; Ross, R.	2018	Depot-Specific Adipose Tissue Metabolite Profiles and Corresponding Changes Following Aerobic Exercise	single-center, randomized controlled trial	Canada	103	adults	both	NS	Participants from the original trial were excluded if they did not have both pre- and post- MRI data and if there were issues with the MRI protocol (image quality and positioning pre- and/or post-treatment).	abdominally obese	PA, omics	significant	four treatments: control (no exercise), low amount low intensity (LALI; 180 and 300 kcal/session for women and men, respectively, at 50% VO2peak), high amount low intensity (HALI; 360 and 600 kcal/session, respectively, at 50% VO2peak), and high amount high intensity (HAHI; 360 and 600 kcal/session, respectively, at 75% VO2peak). Exercise sessions were supervised and performed 5 days/week.	Targeted metabolomic profiling of plasma samples using LC-MS/MS in positive and negative electrospray ionization modes.	24 weeks	body composition (tissue depots), BMI, WC	MRI, anthropometrics	change	https://www.frontiersin.org/journals/endocrinology/articles/10.3389/fendo.2018.00759/full
2	Braun, A.; Portner, J.; Grainger, E. M.; Hill, E. B.; Young, G. S.; Clinton, S. K.; Spees, C. K.	2018	Tele-Motivational Interviewing for Cancer Survivors: Feasibility, Preliminary Efficacy, and Lessons Learned	phase 2 trial	US	29	adults	both	The study inclusion criteria included adult (aged $18 years) cancer survivors who had completed active therapy within the previous 36 months; the ability to read, write, and speak English; access to telephone, e-mail, or texts; and body mass index (BMI) $ 25 kg/m2.	Study exclusion criteria included cancer survivors who were cognitively unable to consent or who had physical or mental limitations that would prevent full participation in the program; survivors taking medications for which increasing produce consumption was contraindicated (ie, warfarin); those consuming nonprescription substances (ie, herbals, botanicals, or alternative products); and survivor…	overweight/obese, cancer survivors	diet, PA	significant	a) Tele-Motivational Interviewing coaching: Participants were introduced to the tele-MI coach at orientation and encouraged to use tele-MI throughout the intervention. Participants also provided their preferences for future remote contact (via Skype, telephone, e-mail, and/or texts). The tele-MI coach followed up by contacting all participants remotely within 1 week of the study orientation to re…	a) Dietary intake. Dietary patterns were assessed at baseline and postintervention via the VioScreen (Viocare, Inc, Princeton, NJ) 30-day FFQ. b) PA: pedometers	6 months	BMI, WC	anthropometrics	change	https://www.sciencedirect.com/science/article/pii/S1499404617306231
1	Brand, C.; Lima, R. A.; Silva, T. F.; Macêdo, D. S.; Mota, J.; Andersen, L. B.; Martins, C. M. L.; Gaya, A. R.	2020	Effect of a multicomponent intervention in components of metabolic syndrome: a study with overweight/obese low-income school-aged children	quasi-experimental study	Brazil	35	children	both	inclusion criteria: (a) being overweight or obese, according to Cole et al. criteria, and (b) not being involved in any other physical exercise or diet program.	NS	overweight/obese, low‑income	diet, PA, mental	significant	It is a multi-component intervention program aiming to promote PA after-school classes and includes nutritional education as well as parental support sessions. The program used the Behavior Change Ecological Model, which calls for the implementation of multidisciplinary actions. Physical exercise sessions, nutritional education, and parental support were offered to systematically target mechanism…	a) 3-day food intake record, a 24-h recall, b) physical fitness tests, c) Cardiorespiratory fitness (CRF): 20 m Shuttle-run Test	12 weeks	BMI, body fat%	bioimpedance scale, anthropometrics	change	https://link.springer.com/article/10.1007/s11332-019-00590-w
1	Borfe, L.; Brand, C.; Schneiders, L. B.; Mota, J.; Cavaglieri, C. R.; Leite, N.; Renner, J. D. P.; Reuter, C. P.; Gaya, A. R.	2021	Effects and responsiveness of a multicomponent intervention on body composition, physical fitness and leptin in overweight/obese adolescents	quasi-experimental study	Brazil	33	adolescents	both	As inclusion criteria, adolescents needed to present the signed free and informed consent form and informed consent form for the underage child; be aged between 10 and 17 years; perform blood collection; not have participated in another physical exercise program simultaneously with the intervention project in the last six months; and be able to participate only in regular physical education class…	The exclusion criteria were a frequency of participation in the intervention program below 60%, or presenting incomplete data in physical tests or blood tests.	overweight/obese	diet, PA, mental	significant	a) Physical exercise intervention: Physical exercise sessions took place 3 times a week; each session included three phases: warm-up, training (aerobic, resistance, pre-sport, or water recreation), and relaxation/stretching activities. Monday’s sessions consisted of warming up, stretching, pedagogical processes, and sports activities, and the classes were programmed with sports variations (footba…	a) Physical fitness: the protocols by the Projeto Esporte Brasil were followed, b) cardiorespiratory fitness: the 6-min running/walking test was performed on an official track with demarcated footage.	24 weeks	BMI, WC, WHR, body fat, tricipital, subscapular skinfolds	anthropometrics	change	https://www.mdpi.com/1660-4601/18/14/7267
3	Borengasser, S. J.; Baker, P. R.; Kerns, M. E.; Miller, L. V.; Palacios, A. P.; Kemp, J. F.; Westcott, J. E.; Morrison, S. D.; Hernandez, T. L.; Garces, A.; Figueroa, L.; Friedman, J. E.; Hambidge, K. M.; Krebs, N. F.	2018	Preconception micronutrient supplementation reduced circulating branched chain amino acids at 12 weeks gestation in an open trial of guatemalan women who are overweight or obese	secondary analysis of a randomized controlled trial	US	39	adults	women	The present study focused on a sub-cohort of rural Guatemalan mothers ±LNS. According to the WHO classification, women were categorized as pre-pregnancy normal weight (ppNW, BMI> 18.5–24.99 kg/m2) or overweight/obese (ppOW/OB, BMI≥ 25.00 kg/m2).	NS	overweight/obese	diet, traditional markers	significant	investigating whether the timing of maternal nutritional intervention (lipid-based micronutrient supplement, LNS, Nutriset, Malaunay, France) will impact fetal linear growth. o a daily lipid-based micronutrient supplementation (LNS) for ≥3 months prior to conception and the first 12 weeks of gestation (+LNS) or not at all (−LNS).	semi-quantitative amino acid analysis	12 Weeks	BMI	anthropometrics	change, correlations	https://www.mdpi.com/2072-6643/10/9/1282
9	Bobe, G.; Michels, A. J.; Zhang, W. J.; Purnell, J. Q.; Woffendin, C.; Pereira, C.; Vita, J. A.; Thomas, N. O.; Traber, M. G.; Frei, B.; Hagen, T. M.	2020	A randomized controlled trial of long-term (R)-α-lipoic acid supplementation promotes weight loss in overweight or obese adults without altering baseline elevated plasma triglyceride concentrations	randomized, double-blind, controlled trial	US	63	adults	both	Initial inclusion criteria were as follows: 18–50 y of age; weight-stable BMI ≥ 27 (in kg/m2) (weight stable within ±1.0 kg for the last 3 mo and at maximum lifetime body weight); fasting plasma triglycerides ≥ 150 mg/dL; exercise limited to 30 min for ≤3 times/wk; and adherence to a prudent diet—as assessed using the Dietary Habit Survey. Owing to low enrollment numbers, inclusion criteria were …	Exclusion criteria were formulated to exclude subjects with risk factors that could confound analysis of R-LA’s effect on otherwise relatively healthy obese individuals: C-reactive protein (CRP) concentration at baseline >10 mg/L; smoking within the last 3 mo; consuming >2 alcoholic drinks per day; currently taking lipid-lowering drugs, antihypertensive drugs, insulin or oral hypoglycemic agents,…	overweight/obese, elevated plasma triglycerides ≥100 mg/dL	diet, PA, genetics, traditional markers	significant	participants were assigned to consume either a daily supplement containing 600 mg (R)-α-lipoic acid (R-LA group) as a sodium salt or a matching inert tablet (Placebo group) for 24 wk.	a) PA: accelerometer, b) 2 times, three 24-h food recalls, c) cellular biomarkers: total RNA was isolated using TRIzol Reagent, cDNA synthesis was performed using the high-capacity cDNA archive kit, d) To determine intracellular glutathione and glutathione disulfide concentrations, we adapted the method of Fariss and Reed.	24 weeks	BMI, body composition	air-displacement plethysmography using the BOD POD, anthropometrics	association	https://www.sciencedirect.com/science/article/pii/S0022316622023161
2	Blomster, H.; Laitinen, T.; Lyyra-Laitinen, T.; Vanninen, E.; Gylling, H.; Peltonen, M.; Martikainen, T.; Sahlman, J.; Kokkarinen, J.; Randell, J.; Smirnov, G.; Seppä, J.; Tuomilehto, H.	2014	Endothelial function is well preserved in obese patients with mild obstructive sleep apnea	cross-sectional study, randomized, controlled trial	Finland	73	adults	both	patients with mild OSA (apnea-hypopnea index (AHI), 5–15/h) and habitual snorers (AHI, <5). The inclusion criteria in the follow-up groups were (1) working age (18–65 years), (2) body mass index (BMI) of 28–40 kg/m2, and (3) AHI of 5–15 events/hour. The baseline cross-sectional control group consisted of subjects who presented habitual snoring, fulfilled inclusion criteria 1–2, and had aHI <5.	NS	obese, mild obstructive sleep apnea	diet, PA	significant	very low-calorie diet (VLCD)	NS	1 year	BMI	anthropometrics	change	https://link.springer.com/article/10.1007/s11325-013-0867-7
7	Biteli, P.; Barbalho, S. M.; Detregiachi, C. R. P.; Dos Santos Haber, J. F.; Chagas, E. F. B.	2021	Dyslipidemia influences the effect of physical exercise on inflammatory markers on obese women in post-menopause: A randomized clinical trial	randomized clinical trial	Brazil	70	adults, elderly	women	The inclusion criteria were a) absence of menstruation for at least five years; b) percentage of body fat (% BF) ≥ 35% (diagnosis of obesity); c) having performed less than 150 min/week of moderate to vigorous exercise in the last 6 months; d) not being on hormone replacement therapy; and, e) not have physical limitations and medical restrictions to participate in the intervention program with ex…	NS	obese, post-menopause	PA, traditional markers	significant	Exercise program: divided into three sessions/week of 75 min each, accumulating 225 min/week. The sessions were divided into the first part lasting 10 min (including blood pressure measurements and warm-up activities); main part 1 lasting 25 min (neuromuscular training/strength and flexibility); main part 2 lasting 50 min (aerobic training performed with walking at moderate intensity); and final …	a) 24-hour recall	20 weeks	BMI, WC, Lean body mass, body fat	anthropometrics, bioelectrical impedance analysis (BIA)	change	https://www.sciencedirect.com/science/article/pii/S0531556521001303
2	Berentzen, N. E.; Smit, H. A.; van Rossem, L.; Gehring, U.; Kerkhof, M.; Postma, D. S.; Boshuizen, H. C.; Wijga, A. H.	2014	Screen time, adiposity and cardiometabolic markers: mediation by physical activity, not snacking, among 11-year-old children	population-based birth cohort study	Netherlands	1447	children	both	NS	NS	healthy	diet, PA	significant	TV viewing, physical activity, and snacking	TV viewing, physical activity, and snacking: child questionnaire	NA	BMI, WC, WHR	anthropometrics	association	https://www.nature.com/articles/ijo2014110
3	Benítez-Páez, A.; Hess, A. L.; Krautbauer, S.; Liebisch, G.; Christensen, L.; Hjorth, M. F.; Larsen, T. M.; Sanz, Y.	2021	Sex, Food, and the Gut Microbiota: Disparate Response to Caloric Restriction Diet with Fiber Supplementation in Women and Men	randomized, double-blinded, two-armed parallel intervention trial	Denmark	80	adults	both	The inclusion criteria required the participants, both men and women, to be healthy, be between 18 and 60 years old, have a BMI of 28-45 kg/m2, and have a blood hemoglobin (Hgb) concentration above 7.0 mmol/L.	The exclusion criteria included: use of antibiotics 3 months prior to or during the study, use of medication for dyslipidaemia, type 2 diabetes or hypertension, diseases including gastrointestinal and liver diseases, chronic inflammatory disorders and psychiatric disorders including treatment-required depression, surgical treatment of obesity, abdominal surgery, more than 10 h of strenuous physic…	obese	diet, PA, omics	significant	a) energy restriction (-500), compared with supplement b) The fiber-containing dietary supplements were administered to provide an intake of 20 g/day of prebiotic fiber.	a) Faecal DNA shot-gun sequencing, b) Metagenomics data analysis, c) Liquid chromatography (LC)-Mass spectrometry (MS) lipidomics, d) alpha and beta diversity	12 weeks	BMI, WC, HC, body composation	anthropometrics	change	https://onlinelibrary.wiley.com/doi/abs/10.1002/mnfr.202000996
3	Bel-Serrat, S.; Mouratidou, T.; Huybrechts, I.; Labayen, I.; Cuenca-Garciá, M.; Palacios, G.; Breidenassel, C.; Molnár, D.; Roccaldo, R.; Widhalm, K.; Gottrand, F.; Kafatos, A.; Manios, Y.; Vyncke, K.; Sjöström, M.; Libuda, L.; Gómez-Martínez, S.; Moreno, L. A.	2014	Associations between macronutrient intake and serum lipid profile depend on body fat in European adolescents: The Healthy Lifestyle in Europe by Nutrition in Adolescence (HELENA) study	cross-sectional multi-center study	Greece, Germany, Belgium, France, Hungary, Italy, Sweden, Austria, Spain	454	adolescents	both	Participants with complete data on TAG, TC, HDL-C, LDL-C, apoA1, apoB, and two 24h dietary recalls (24-HDR) were included.	NS	healthy	diet, traditional markers	significant	NS	a) two 24h dietary recalls, using a self-administered computer-based tool called HELENA-DIAT(DietaryAssessment Tool), b) Diet Quality Index for adolescents (DQI-A), c) Sedentary behaviors (television viewing and playing with videogames): were estimated by means of a self-administered questionnaire, d) PA: accelerometers.	NA	BMI, WC, WHR, skinfold thicknesses	anthropometrics	association	https://www.cambridge.org/core/journals/british-journal-of-nutrition/article/associations-between-macronutrient-intake-and-serum-lipid-profile-depend-on-body-fat-in-european-adolescents-the-healthy-lifestyle-in-europe-by-nutrition-in-adolescence-helena-study/AD824419D79D2DFD809516D4D7191903
7	Behboudi, A.; Thelander, T.; Yazici, D.; Celik, Y.; Yucel-Lindberg, T.; Thunström, E.; Peker, Y.	2021	Association of TNF-α (-308G/A) gene polymorphism with circulating TNF-α levels and excessive daytime sleepiness in adults with coronary artery disease and concomitant obstructive sleep apnea	cross-sectional study	Sweden	326	adults	both	CAD patients with a history of percutaneous coronary intervention (PCI) or coronary artery bypass grafting (CABG) within 6 months prior to recruitment were included. CAD patients with non-sleepy OSA (apnea-hypopnea index (AHI) ≥ 15/h) according to the home sleep apnea test (HSAT) at screening and Epworth Sleepiness Scale (ESS) < 10) were randomized to CPAP or no-CPAP groups. The sleepy OSA patien…	NS	coronary artery disease and concomitant obstructive sleep apnea	PA, genetics, traditional markers	non significant	NA	a) sleep studies: HSAT was conducted with the Embletta, HSAT system included a nasal pressure detector and two respiratory inductance plethysmography belts for recording thoraco-abdominal movements and body position, in addition to a finger pulse-oximeter for recording heart rate and oxyhemoglobin saturation (SpO2), b) epworth sleepiness scale: ESS questionnaire, daytime sleepiness, c) Circulatin…	NA	BMI, WC	anthropometrics	association	https://www.mdpi.com/2077-0383/10/15/3413
3	Beals, J. W.; Kayser, B. D.; Smith, G. I.; Schweitzer, G. G.; Kirbach, K.; Kearney, M. L.; Yoshino, J.; Rahman, G.; Knight, R.; Patterson, B. W.; Klein, S.	2023	Dietary weight loss-induced improvements in metabolic function are enhanced by exercise in people with obesity and prediabetes	intervention study	US	21	adults	both	inclusion criteria were required: body mass index (BMI) of 30.0–49.9 kg/m2, and prediabetes (HbA1c ≥ 5.7–6.4% or fasting plasma glucose concentration of 100–125 mg/dL, or 2-h OGTT plasma glucose concentration of 140–199 mg/dL).	Potential participants who had a history of diabetes or liver disease other than NAFLD, were taking medications that could affect the study outcomes, consumed excessive amounts of alcohol (>21 units of alcohol per week for men and >14 units of alcohol per week for women), or were pregnant or lactating were excluded.	obesity, prediabetes	diet, PA, omics	non significant	calorie restriction alone (Diet-ONLY) or calorie restriction plus supervised exercise training (Diet+EX)	a) Cardiorespiratory fitness and maximal strength assessment: indirect calorimetry (ParvoMedics) during a progressive treadmill test, b) Skeletal muscle biopsy: obtained from the quadriceps femoris using local anesthesia (lidocaine 2%) and Tilley Henckel forceps, c) fecal 16S rRNA amplicon sequencing, d) Skeletal muscle RNA sequencing: Library preparation of the samples was performed with mRNA re…	5 months	BMI, body fat, FFM	DEXA, anthropometrics	change	https://www.nature.com/articles/s42255-023-00829-4
3	Baumgartner, J.; Smuts, C. M.; Aeberli, I.; Malan, L.; Tjalsma, H.; Zimmermann, M. B.	2013	Overweight impairs efficacy of iron supplementation in iron-deficient South African children: A randomized controlled intervention	placebo-controlled, double-blind intervention trial	South Africa	321	children	both	Inclusion criteria for the intervention study were: (1) age 6–11 years; (2) hemoglobin (Hb) 48gdl 1; (3) ID, defined as either serum ferritin (SF) o20mgl 1, zinc protoporphyrin (ZnPP) 470mmol per mol heme in washed red blood cells or serum transferrin receptor (TfR) 48.3mgl 1; (4) apparently healthy, with no chronic illness; (5) no consumption of iron-containing dietary supplements. Children foun…	NS	iron-deficient	diet, traditional markers	significant	oral dose of 400mg mebendazole, the iron group received one oral tablet containing 50mg iron as iron sulfate 4 days per week during school days; tablets were swallowed with a 200ml fruit-flavored beverage that contained E10mg vitamin C per serving; a total of 105 supplementation days.	NS	8.5 months	BMI	anthropometrics	correlation	https://www.nature.com/articles/ijo2012145
5	Barth, Stephan; Koch, Tatiana; Watzl, Bernhard; Dietrich, Helmut; Will, Frank; Bub, Achim	2012	Moderate effects of apple juice consumption on obesity-related markers in obese men: impact of diet-gene interaction on body fat content	randomized, parallel, controlled, and blinded study	Germany	68	adults	men	obese (BMI27), non-smoking, non-diabetic male study participants, 23–69 years of age (mean age 49)	Individuals with hemoglobin A1c (HbA1c) levels above 6.2% or taking hypolipemic drugs were not included.	obese	diet, genetics	significant	Cloudy apple juice (CloA) consumption: 50 mL/day (802.5 mg polyphenols). Participants were advised to consume the beverages together with their main meals. Further, they were instructed to maintain their normal lifestyle but not to consume apple products and dietary supplements during the entire study period. Also, tea, coffee, and alcohol consumption were limited to one serving per day.	DNA isolation and genotyping: RNA/Protein Kit; genotyped for a total of six SNPs; Amplifluor SNPs Genotyping System; PCR reaction; Hardy–Weinberg expectations; codominant model.	4 weeks	BMI, body composation	anthropometrics, bioelectric impedance analysis (BIA)	change	https://link.springer.com/article/10.1007/s00394-011-0264-6
3	Baldrick, F. R.; McFadden, K.; Ibars, M.; Sung, C.; Moffatt, T.; Megarry, K.; Thomas, K.; Mitchell, P.; Wallace, J. M. W.; Pourshahidi, L. K.; Ternan, N. G.; Corona, G.; Spencer, J.; Yaqoob, P.; Hotchkiss, S.; Campbell, R.; Moreno-Rojas, J. M.; Cuevas, F. J.; Pereira-Caro, G.; Rowland, I.; Gill, C. I. R.	2018	Impact of a (poly)phenol-rich extract from the brown algae Ascophyllum nodosum on DNA damage and antioxidant activity in an overweight or obese population: A randomized controlled trial	randomized, double-blind, placebo-controlled crossover trial	UK	80	adults	both	All participants were apparently healthy, nonsmoking omnivores with a BMI (kg/m2) ≥25 who did not habitually use vitamin or mineral supplements, as determined by a prescreening health and lifestyle questionnaire.	Pregnant and lactating women, vegetarians and vegans, and lactose-intolerant individuals were excluded from the study, as were those with chronic medical complications such as diabetes, CVD, autoimmune/inflammatory disorders, or who had chronic medication use, including anti-inflammatory agents.	overweight/obese	diet, traditional markers	significant	The participants consumed either a 400-mg capsule containing 100 mg seaweed (poly)phenol and 300 mg maltodextrin or a 400-mg maltodextrin placebo control capsule daily for an 8-wk period.	a) 4-d food diary, b) health and lifestyle questionnaire assessing their alcohol intake and physical activity levels, c) DNA damage in peripheral blood mononuclear cells, d) Plasma total oxidative capacity: total peroxide concentrations in plasma by the reaction of endogenous peroxides with peroxidases, using tetramethyl benzidine (TMB) as the chromogenic substrate, e) Extraction of (poly)phenols…	24 weeks	BMI	anthropometrics	association	https://www.sciencedirect.com/science/article/pii/S000291652202980X
2	Armamento-Villareal, R.; Aguirre, L.; Napoli, N.; Shah, K.; Hilton, T.; Sinacore, D. R.; Qualls, C.; Villareal, D. T.	2014	Changes in thigh muscle volume predict bone mineral density response to lifestyle therapy in frail, obese older adults	secondary analysis of lifestyle intervention	US	107	elderly	both	Participants were ≥65 years of age, with BMI≥30 kg/m2, had a sedentary lifestyle, stable body weight (±2 kg) over the past year, and were on stable medications for 6 months before enrollment.	Those who were treated with bone-acting drugs (e.g., bisphosphonates, glucocorticoids, and sex-steroid compounds) during the previous year were excluded from participation.	obese, frail	diet, PA	significant	Treatment groups: (1) control group, (2) diet-induced weight loss group (diet group), (3) ET group (exercise group), and (4) diet-induced weight loss and ET group (diet– exercise group): The control group were advised to continue their usual dietary or activity habits. The diet group was recommended a diet that would provide an energy deficit of 500 to 750 kcal/day from their daily energy require…	a) Muscle strength testing: knee flexion and knee extension (using a Biodex System 3 dynamometer), One repetition maximum (1-RM; the sum of the maximal weight a person can lift at one time), b) Thigh muscle volume: Magnetic resonance imaging (MRI) of both thighs	52 weeks	Body weight, BMD, body composition	DEXA	change	https://link.springer.com/article/10.1007/s00198-013-2450-2
2	Arenaza, L.; Medrano, M.; Oses, M.; Amasene, M.; Díez, I.; Rodríguez-Vigil, B.; Labayen, I.	2020	The effect of a family-based lifestyle education program on dietary habits, hepatic fat and adiposity markers in 8–12-year-old children with overweight/obesity	non-randomized two-arm, parallel-design controlled trial	Spain	83	children	both	(1) completed the study, (2) attended at least 50% of the lifestyle education sessions, and (3) had two 24-h-recalls at baseline and post-intervention, which were included in the analyses.	NS	overweight/obesity	diet, PA	non significant	Family-based healthy lifestyle program: The program, conducted by experienced nutritionists, was composed of 11 sessions (once per two weeks), whose main aim was to improve dietary habits by increasing the intake of fruits and vegetables (F+V), enhancing breakfast habits, and reducing sugar intake and SSB consumption, as well as to make children physically more active. Children had a booklet that…	a) Dietary intake: two non-consecutive 24 h-recalls, b) Adherence to dietary patterns: Mediterranean Diet Quality Index for children and teenagers (KIDMED test), Dietary Approaches to Stop Hypertension (DASH) diet, HDI score, c) Breakfast habits: breakfast quality index (BQI), d) Meal frequency and daily energy distribution (Morning vs. Evening Energy Intake): evening/morning ratio (EMEratio).	22 weeks	BMI, WC, total and abdominal adiposity, Fat mass index (FMI), liver fat percentage	anthropometrics, DEXA, MRI	association	https://www.mdpi.com/2072-6643/12/5/1443
2	Anton, S. D.; Han, H.; York, E.; Martin, C. K.; Ravussin, E.; Williamson, D. A.	2009	Effect of calorie restriction on subjective ratings of appetite	intervention study	US	46	adults	both	Healthy, nonsmoking, overweight men and women with a body mass index (BMI; kg m2) in the range of 25-29.9.	NS	overweight	ditt, PA	significant	Four groups: healthy diet (control); 25% CR; 12.5% CR plus exercise (12.5% increased energy expenditure; CR + EX); low-calorie diet LCD; 3724 kJ day)1 (890 kcal day)1 ) until 15% of initial body weight was lost, then maintenance.	Visual analogue scale: used to measure the following appetite markers: (i) Hunger, (ii) Fullness, (iii), Satisfaction of Appetite, (iv) Desire to Eat, and (v) Prospective Food Consumption.	6 months	BMI	anthropometrics	change	https://onlinelibrary.wiley.com/doi/abs/10.1111/j.1365-277x.2008.00943.x
2	Anglin, J. C.; Borchardt, N.; Ramos, E.; Mhoon, K.	2013	Diet quality of adults using intuitive eating for weight loss - pilot study	randomized controlled trial, pilot study	US	16	adults	both	Only sedentary obese (BMI 30) individuals with no history of chronic diseases participated in the study.	NS	obese, sedentary	diet, PA	significant	The compared diet (CR) group was the control group, as CR is a standard treatment for weight loss and maintenance. The Iîntuitive eating (IE) group was the intervention group, as IE is a relatively new approach to weight management: a) a deficit of 500 calories/day, and the adjusted estimated energy requirement (EER) ranged from 1200–1800 calories/day; the CR group was given dietary instructions …	a) self-screening Physical Readiness Questionnaire (PAR-Q), b) food diary	6 weeks	BMI, WC	anthropometrics	change	https://journals.sagepub.com/doi/abs/10.1177/0260106015601943
9	Angelino, D.; Martina, A.; Rosi, A.; Veronesi, L.; Antonini, M.; Mennella, I.; Vitaglione, P.; Grioni, S.; Brighenti, F.; Zavaroni, I.; Fares, C.; Torriani, S.; Pellegrini, N.	2019	Glucose- and Lipid-Related Biomarkers Are Affected in Healthy Obese or Hyperglycemic Adults Consuming a Whole-Grain Pasta Enriched in Prebiotics and Probiotics: A 12-Week Randomized Controlled Trial	single-blind, parallel, randomized, placebo-controlled dietary intervention study	Italy	41	adults	both	Between 30 and 65 y old, had a BMI between 25 and 35 kg/m2, had a habitual diet characterized by low consumption of fruit and vegetables (≤3 servings/d) and whole-grain cereals (<50 g/wk), were habitual consumers of pasta (≥1 serving/d) and had a low level of physical activity (total physical activity <500 metabolic equivalents of task MET-min/wk).	Participants were excluded if they had been diagnosed with functional or metabolic disease, including hyperlipidemia and type 1 and 2 diabetes, metabolic syndrome conditions, food allergies, or if they dieted or had been under a controlled dietary regimen in the previous 3 mo, or if they were vegetarians or vegans. Also excluded were persons who had received antibiotics in the past 3 mo, regularl…	overweight/obese, hyperglycemic, sedentary	diet, PA, omics, traditional markers	non significant	A pasta produced from a durum whole-wheat flour (Triticum durum L., cultivar Vendetta) rich in polyphenols and supplemented with barley β-glucans and the probiotic strain BC30 was used as the test product (INN). Eight packs of pasta, 500 g each, were supplied to the study participants at baseline and every 4 wk.	a) a 3-d food diaries (2 working days and 1 weekend day), and telephone call interviews at 2 and 6 wk, b) a 7-d record of physical activity, c) Daily bowel functions: recorded on a specific stool chart that incorporates descriptors of fecal frequency, weight, consistency, and possible pain records, d) To check the bacterial concentration in pasta before and after cooking, a quantitative PCR assay…	12 weeks	BMI, WC	anthropometrics	change	https://www.sciencedirect.com/science/article/pii/S0022316622164485
2	Anderson, A. S.; Craigie, A. M.; Caswell, S.; Treweek, S.; Stead, M.; Macleod, M.; Daly, F.; Belch, J.; Rodger, J.; Kirk, A.; Ludbrook, A.; Rauchhaus, P.; Norwood, P.; Thompson, J.; Wardle, J.; Steele, R. J.	2014	The impact of a bodyweight and physical activity intervention (BeWEL) initiated through a national colorectal cancer screening programme: randomised controlled trial	randomised controlled trial	UK	305	adults, elderly	both	Eligible participants were those aged 50 to 74 years(in line with the Scottish age criteria for routine colorectal cancer screening) who had undergone polypectomy for adenoma, had a body mass index >25, and were able to undertake physical activity and provide informed consent.	Exclusion criteria were pregnancy, insulin-dependent diabetes mellitus, and any cancer diagnosis.	overweight/obese, colorectal cancer	diet, PA	significant	a) We used the dietary instrument for nutrition education questionnaire to assign participants scores for fiber, fat, and unsaturated fat. The fibre score (range 3-88) was based on the frequency of intake of bread, rice, potatoes, pasta, and other starchy foods, and fruit and vegetables (including beans and lentils). A score of less than 30 (low) is equivalent to a fiber intake of 20 g/day or les…	a) PA: a SenseWear armband; worn on the upper arm for seven days, b) diet: An interviewer-administered questionnaire was used to record self-reported dietary intake and frequency of alcohol consumption, a 24-hour recall c) two-item questionnaire: assess daily portions of fruit and vegetables, d) Frequency of consumption of sugary drinks (excluding diet, low-calorie drinks, and fresh fruit juice) …	12 months	BMI, WC	anthropometrics	change	https://www.bmj.com/content/348/bmj.g1823.short
5	Alwan, N. A.; Lawlor, D. A.; McArdle, H. J.; Greenwood, D. C.; Cade, J. E.	2012	Exploring the relationship between maternal iron status and offspring's blood pressure and adiposity: A Mendelian randomization Study	Mendelian randomization study	UK	3376	adults	women	All subjects who were found to be homozygous or heterozygous for the C282Y gene mutation were also asked to provide a blood sample, to confirm the result from the cheek cell DNA and to measure markers of iron status including serum ferritin.	NS	healthy	diet, genetics	non significant	maternal iron status and offspring’s blood pressure and adiposity	NA	NA	WC, BMI	self-measure anthropometrics	association	https://www.ncbi.nlm.nih.gov/pmc/articles/PMC3422112/
5	Aller, R.; Izaola, O.; Primo, D.; de Luis, D. A.	2019	The effect of single-nucleotide polymorphisms at the ADIPOQ gene locus rs1501299 on metabolic parameters after 9 mo of a high-protein/low-carbohydrate versus a standard hypocaloric diet	secondary analysis of a prospective randomized controlled trial	Spain	217	adults	both	Inclusion criteria included being 20 to 65 y of age and having a body mass index (BMI) >30 kg/m2.	Exclusion criteria included a hypocaloric diet during the 12 mo before the study, history of cardiovascular or cerebrovascular diseases, insufficient motivation, and the use of any of the following drugs: metformin, dipeptidyl type4 inhibitors drugs, thiazolidinedione, glucagon-like peptide-1 analogs, sodiumglucose cotransporter 2 inhibitors, insulin, glucocorticoids, angiotensin receptor blocker…	obese	diet, genetics	significant	a) diet: Diet HP (n=137; severe hypocaloric diet, high protein, and low carbohydrate) consisted of 1050 cal/d, 33% fats (39 g/d), 33% carbohydrates (86.1 g/d), and 34% proteins (88.6 g/d). The distribution of fats was 63.8% monounsaturated fats, 23.5% saturated fats, and 12.6% polyunsaturated fats. Diet S (n=133; severe hypocaloric diet, standard protein) consisted of 1093 cal/d, 27% fats (32.6 g…	a) Genotype of ADIPOQ gene (rs1501299), PCR, Hardy Weinberg equilibrium, b) Adherence to these diets was recorded every 14 days with a phone call to improve compliance with a dietitian.	9 months	BMI, fat mass	anthropometrics, bioimpedance	change	https://www.sciencedirect.com/science/article/pii/S0899900719300188
2	David J. Johns; JamieHartmann-Boyce; Susan A. Jebb; Paul Aveyard	2014	Diet or Exercise Interventions vs Combined Behavioral Weight Management Programs: A Systematic Review and Meta-Analysis of Direct Comparisons	systematic review and meta-analysis of direct comparisons	UK	12 studies	adults	both	Studies were included if they recruited adults (aged 18 years) classified as overweight or obese (people with a BMI 25 and 30, respectively, or a BMI 23 in Asian populations).	We excluded studies in pregnant women, people with eating disorders, and programs where the weight loss intervention was treatment for a specific medical disorder, except where those disorders were asymptomatic risk factors such as hyperlipidemia, hypertension, or prediabetes.	overwigth/obese	diet, PA	non significant	NA	NA	NA	BMI	NA	change	https://www.sciencedirect.com/science/article/pii/S2212267214010557
5	Yasuaki Saijo; Yoshiya Ito; Eiji Yoshioka; Yukihiro Sato; Machiko Minatoya; Atsuko Araki	2019	Identifying a risk score for childhood obesity based on predictors identified in pregnant women and 1-year-old infants: An analysis of the data of the Hokkaido Study on Environment and Children’s Health	cross-sectional study	Japan	6,846 mother-child pairs	adults, childeren	both	Participants included women in early pregnancy (< 13 wk gestational period) who visited any of the 37 hospitals (including three university hospitals) or their associated clinics evenly distributed throughout the Hokkaido Prefecture, from February 2003 to March 2012.	The following mother-child pairs were excluded from the study: 1,493 with missing data reflecting their birth or miscarriage date, 12,273 with missing height and weight data at 6–8 yr of age, 96 with multiple births, and 77 with birth defects	healthy	diet, genetics	significant	Weight and pre-pregnancy, pre-pregnancy BMI, characteristics of the mother, type of child nutrition	NS	NA	BMI	anthropometrics	association	https://www.jstage.jst.go.jp/article/cpe/28/3/28_2019-0008/_article/-char/ja/
3	Watanabe K, Wilmanski T, Diener C, Earls JC, Zimmer A, Lincoln B, et al.	2023	Multiomic signatures of body mass index identify heterogeneous health phenotypes and responses to a lifestyle intervention	cross-sectional and longitudinal changes	US	1111	adults	both	An individual was eligible for enrollment if the individual was over 18 years of age, not pregnant and a resident of any US state except New York	NS	healthy	diet, PA, omics	significant	NS	NA	NA	BMI, WC, WHR	anthropometrics	association	https://www.nature.com/articles/s41591-023-02248-0
4	Lee Y-C, Christensen J, Parnell L, Smith C, Shao J, McKeown N, et al.	2021	Using Machine Learning to Predict Obesity Based on Genome-Wide and Epigenome-Wide Gene–Gene and Gene–Diet Interactions	longitudinal study	US	1976	adults, elderly	both	NS	NS	healthy	diet, genetics, omics	significant	NA	a) diet: FFQ, b) AHEI, MDS, DASH,	NA	BMI	anthropometrics	association	https://www.frontiersin.org/journals/genetics/articles/10.3389/fgene.2021.783845/full
5	Urgoine T, Monsivais P, Sharp SJ, Forouhi NG, Wareham NJ.	2021	Independent and combined associations between fast-food outlet exposure and genetic risk for obesity: a population-based, cross-sectional study in the UK	cross-sectional study	UK	12435	adults	both	NS	NS	healthy	diet, genetics	significant	fast-food outlet exposure	a) Assessment of neighborhood fast-food outlet access: food outlets were geocoded at the postcode level using a geographic information system (ArcGIS 10, ESRI). Participant home addresses were also geocoded using postcodes, home ‘neighbourhoods’ were characterised as 1-mile straight-line radius (circular) buffers. The number of fast-food outlets was summed within neighbourhoods and categorised us…	NA	BMI	anthropometrics	association	https://link.springer.com/article/10.1186/s12916-021-01902-z
6	Rumbo-Rodríguez L, Zaragoza-Martí A, Sánchez-SanSegundo M, Ferrer-Cascales R, Laguna-Pérez A, Hurtado-Sánchez JA.	2022	Effectiveness of a Two-Year Multicomponent Intervention for the Treatment of Overweight and Obesity in Older People	intervention study	Spain	51	elderly	both	The inclusion criteria were (1) being over 60 years of age and having attended a scheduled consultation with a health professional at the health center and (2) having a body mass index (BMI) greater than 25 kg/m2.	The exclusion criteria were as follows: (1) patients with a score of three or more errors in the Pfeiffer test (if they had studies) and four or more errors (without studies), (2) having reported difficulties in reading and writing, and (3) having undergone a dietary–nutritional treatment supervised by a nutritionist during the last year.	overweight/obese	diet, mental	significant	During the group sessions, topics related to the MD and its health benefits, the nutritional labeling of packaged foods, the key diet for healthy aging, seasonal diet, the possibility of a healthy gastronomy, diet and cholesterol, diet and hypertension prevention, diet and bone health, healthy snacks and healthy recipes were carried out. In the psychological support sessions, issues related to se…	a) Mediterranean Diet Adherence: a specific short 14-item questionnaire, b) Food Frequency Questionnaire (MEDIS-FFQ), c) Patient Health Questionnaire (PHQ-9): self-report; to assess the presence and severity of depressive symptoms, d) Generalized Anxiety Disorder Scale (GAD-7): self-report; to assess the presence of symptoms of generalized anxiety disorder.	24 months	BMI, WC	anthropometrics	change	https://www.mdpi.com/2072-6643/14/22/4762
1	Chambers JA, Swanson V. A	2006	A health assessment tool for multiple risk factors for obesity: Results from a pilot study with UK adults	cross-sectional study	UK	80	adults, elderly	both	NS	NS	healthy	diet, PA, mental	significant	NA	A 100-item questionnaire: cover an extensive range of currently proposed risk factors for obesity	NA	BMI, WC	anthropometrics, self-reported	association	https://www.sciencedirect.com/science/article/pii/S0738399105001758
9	Marcos-Pasero H, Colmenarejo G, Aguilar-Aguilar E, Ramírez de Molina A, Reglero G, Loria-Kohen V.	2021	Ranking of a wide multidomain set of predictor variables of children obesity by machine learning variable importance techniques	cross-sectional study	Spain	221	children	both	NS	NS	healthy	diet, PA, mental, genetics	significant	NA	a) SNP selection, genetic risk score and genotyping, b) Risk factors of pregnancy and birth, c) Social, health and demographic factors	NA	BMI, fat mass, WC	anthropometrics, Body Composition Monitor	association	https://www.nature.com/articles/s41598-021-81205-8
7	Jiménez-Mérida MR, Vaquero-Abellán M, Alcaide-Leyva JM, et al.	2023	Effectiveness of Multicomponent Interventions and Physical Activity in the Workplace to Reduce Obesity: A Systematic Review and Meta-Analysis	systematic review and meta-analysis	Spain	12 studies	adults	both	Articles that include health promotion activities in companies aimed at reducing BMI, articles in English and Spanish.	Articles on health promotion interventions with populations outside the workplace, articles of health promotion interventions that did not carry out a post-intervention follow-up of the BMI value.	obese	PA, mental	non significant	NS	NA	NS	BMI	NA	association	https://www.mdpi.com/2227-9032/11/8/1160
1	Elvsaas IKØ, Giske L, Fure B, et al.	2017	Multicomponent Lifestyle Interventions for Treating Overweight and Obesity in Children and adolescents: A Systematic Review and Meta-Analyses	systematic review and meta-analysis	Norway	39 studies	children, adolescents	both	RCTs were included if they included children (2 to 18 years) who are overweight or obese, assessed effects of multicomponent lifestyle interventions (consisting of at least two strategies on altering diet, physical activity, and behaviour), assessed BMI and/or BMI Z score from baseline to 6, 12, and/or 24 months, and used principles of intention-to-treat analyses or had no loss to follow-up. Comp…	NS	overweight/obese	diet, PA, mental	significant	NS	NA	24 months	BMI	NA	change	https://onlinelibrary.wiley.com/doi/full/10.1155/2017/5021902
1	Kierkegaard-Brøchner S, Sørensen UM, Lange LB, et al.	2023	The outcome of a multicomponent lifestyle intervention in patients with obesity: A cohort study	cohort study	Denmark	805	adults	both	All patients had been admitted to The Department of Lifestyle Rehabilitation in order to undergo a lifestyle intervention. In the current study, only patients with a BMI ≥ 30 were included.	Patients were excluded if they were unable to read or understand the questionnaires.	obese	diet, PA, mental	significant	The patients underwent a group-based intervention consisting of three visits of four days during six months. The multi component lifestyle intervention was directed towards behavioral factors (diet, physical activity, alcohol and smoking) and mental factors (competences, respect, acceptance and coping).	A questionnaire based upon the Danish National Health and Morbidity Population-based survey called “How are you feeling?”, questions focused on patients’ socioeconomic status, body weight, height, diet, physical activity, alcohol consumption and smoking habits.	18 months	BMI	anthropometrics	change	https://www.sciencedirect.com/science/article/pii/S1876382023000355
